# Supplementary material for: Battle of the Bots: Solving Clinical Cases in Osteoarticular Infections With Large Language Models
Source: Mayo Clin Proc Digit Health. 2025 May 23;3(3):100230. doi: 10.1016/j.mcpdig.2025.100230 (PMC12205795; doi:10.1016/j.mcpdig.2025.100230)
Supplement: Supplemental Appendix 4 [file mmc5.xlsx]

## Sheet: DFI
	AI/LLM name	Diabetes foot infection (DFI)																				Answer
		Clinical case 1					Clinical case 2					Clinical case 3					Clinical case 4
		Q1	Q2	Q3	Q4	Q5	Q1	Q2	Q3	Q4	Q5	Q1	Q2	Q3	Q4	Q5	Q1	Q2	Q3	Q4	Q5	right	total
	Amboss (GPT)	A	A	A	A	A	A	A	B	C	B	B	C	C	B	D	A	B	B	B	C	20	20
	ChatGPT 4o mini	A	A	A	A	A	A	A	B	C	B	B	C	C	B	D	A	B	B	B	C	20	20
	Claude-3.7 Sonnet	A	A	A	A	A	A	A	C	C	B	B	B	C	B	D	A	B	B	B	C	18	20
	Consensus (GPT)	A	A	A	A	A	A	A	B	C	B	B	C	C	B	D	A	B	B	B	C	20	20
	DeepSeek	A	A	A	A	A	A	A	B	C	B	B	C	B	B	D	A	B	B	B	C	19	20
	Gemini 2.0 Flash	A	A	A	A	A	A	A	B	C	B	B	C	C	B	D	A	B	B	B	C	20	20
	Gemini 2.5 pro	A	A	A	A	A	A	A	B	C	B	B	C	B	B	D	A	B	B	B	C	19	20
	GPT-4o	A	A	A	A	A	A	A	B	C	B	B	C	C	B	D	A	B	B	B	C	20	20
	MedGPT	A	A	A	A	A	A	A	B	C	B	B	C	C	B	D	A	B	B	B	C	20	20
	Microsoft copilot	A	A	A	A	A	A	A	B	C	B	B	C	C	B	D	A	B	B	B	C	20	20
	OpenEvidence	A	A	A	A	A	A	A	B	C	B	B	C	C	B	D	A	B	B	B	C	20	20
	Perplexity	A	C	A	A	A	A	A	B	C	B	B	C	C	B	D	A	B	B	B	C	19	20
	Perplexity Pro	A	A	A	A	A	A	A	C	C	B	B	B	C	B	D	A	B	B	B	C	18	20
	PubMed Buddy	A	A	A	A	A	A	A	B	C	B	B	C	C	B	D	A	B	B	B	C	20	20
	Scite.ai Plus	A	A	A	A	A	A	A	B	C	B	B	C	B	B	D	A	B	B	B	C	19	20
		1	2	3	4	5	6	7	8	9	10	11	12	13	14	15	16	17	18	19	20

## Sheet: FRI
	AI/LLM name	Fracture-related infection (FRI)																													Answer
		Clinical case 1					Clinical case 2					Clinical case 3					Clinical case 4					Clinical case 5					Clinical case 6
		Q1	Q2	Q3	Q4	Q5	Q1	Q2	Q3	Q4	Q5	Q1	Q2	Q3	Q4	Q5	Q1	Q2	Q3	Q4	Q5	Q1	Q2	Q3	Q4	Q5	Q1	Q2	Q3	Q4	right	total
	Amboss (GPT)	C	B	D	B	D	C	C	C	C	C	A	B	C	C	D	C	C	A	B	B	C	B	B	B	D	B	C	B	B	25	29
	ChatGPT 4o mini	C	B	C	B	D	C	C	C	C	C	A	B	C	C	D	B	C	D	B	B	C	B	B	B	D	B	C	B	B	23	29
	Claude-3.7 Sonnet	C	C	D	B	D	C	C	C	C	C	A	B	C	C	D	C	C	A	B	B	B	B	B	B	D	B	C	B	B	25	29
	Consensus (GPT)	C	B	D	B	D	C	C	C	C	C	A	B	C	C	D	C	C	A	B	B	B	B	B	B	D	B	C	B	B	26	29
	DeepSeek	A	B	D	B	D	C	C	C	C	C	A	B	C	C	D	C	C	A	B	B	B	B	B	B	D	B	C	B	B	26	29
	Gemini 2.0 Flash	C	A	D	B	D	C	C	C	C	C	A	A	C	C	D	B	C	C	B	B	B	B	B	B	D	B	C	B	B	22	29
	Gemini 2.5 pro	D	A	C	B	D	C	C	C	C	C	C	B	C	C	D	B	C	A	B	B	C	B	B	B	D	B	C	B	B	27	29
	GPT-4o	C	B	C	B	D	C	C	C	C	C	A	B	C	C	D	C	C	A	B	B	B	B	B	B	D	B	C	B	B	27	29
	MedGPT	C	B	D	B	D	C	C	C	C	C	A	B	C	C	D	C	C	A	B	B	C	B	B	B	D	B	C	B	B	25	29
	Microsoft copilot	C	B	C	B	D	C	C	C	C	C	A	B	C	C	D	C	C	A	B	B	B	B	B	B	D	B	C	B	B	27	29
	OpenEvidence	D	B	C	B	D	C	C	C	C	C	A	B	C	C	D	B	C	A	B	B	B	B	B	B	D	B	C	B	B	27	29
	Perplexity	A	B	D	B	D	C	C	C	C	C	A	B	C	A	D	B	C	D	B	B	C	B	B	B	D	B	C	B	B	22	29
	Perplexity Pro	A	B	D	B	D	C	C	C	C	C	A	B	C	B	D	B	D	A	B	B	C	B	B	B	D	B	C	B	B	22	29
	PubMed Buddy	C	B	D	B	D	C	C	C	C	C	A	B	C	C	D	C	C	A	B	B	C	B	B	B	D	B	C	B	B	25	29
	Scite.ai Plus	A	B	D	B	D	C	C	C	C	C	A	D	C	C	D	B	C	C	B	B	C	B	B	B	D	B	C	B	B	22	29
		21	22	23	24	25	26	27	28	29	30	31	32	33	34	35	36	37	38	39	40	41	42	43	44	45	46	47	48	49

## Sheet: PJI
	AI/LLM name	Prostethic joint infection (PJI)																										Answer
		Clinical case 1						Clinical case 2					Clinical case 3					Clinical case 4					Clinical case 5
		Q1	Q2	Q3	Q4	Q5	Q6	Q1	Q2	Q3	Q4	Q5	Q1	Q2	Q3	Q4	Q5	Q1	Q2	Q3	Q4	Q5	Q1	Q2	Q3	Q4	Q5	right	total
	Amboss (GPT)	A	A	D	A	C	A	A	B	C	C	C	C	B	C	B	C	B	D	C	C	C	C	C	C	C	B	22	26
	ChatGPT 4o mini	A	D	D	A	D	B	A	B	C	C	C	C	B	C	C	C	B	D	C	C	B	C	C	C	C	B	21	26
	Claude-3.7 Sonnet	A	D	D	A	A	A	A	B	C	C	C	C	B	C	B	C	B	D	C	C	C	C	C	C	C	B	21	26
	Consensus (GPT)	A	A	D	A	C	A	A	B	C	C	C	C	B	C	C	C	B	D	C	C	C	C	C	C	C	B	23	26
	DeepSeek	A	A	D	A	D	A	A	B	C	C	C	C	B	C	B	C	B	D	D	C	C	C	C	C	B	B	23	26
	Gemini 2.0 Flash	A	D	D	A	A	C	A	B	B	C	C	C	B	C	B	C	B	D	C	C	C	C	C	C	C	B	19	26
	Gemini 2.5 pro	A	A	D	A	D	A	A	B	C	C	C	C	B	C	C	C	B	D	C	C	C	C	C	C	B	D	24	26
	GPT-4o	A	A	D	A	C	A	A	B	C	C	C	C	B	C	B	C	B	D	C	C	B	C	C	C	C	B	21	26
	MedGPT	A	A	D	A	C	A	A	B	C	C	C	C	B	C	B	C	B	D	C	C	C	C	C	C	C	B	22	26
	Microsoft copilot	A	A	D	A	D	A	A	B	C	C	C	C	B	C	C	C	B	D	C	C	C	C	C	C	B	B	25	26
	OpenEvidence	A	A	D	A	D	C	A	B	C	C	C	C	B	C	B	C	B	D	C	C	C	C	C	C	B	B	23	26
	Perplexity	A	A	D	A	C	A	A	B	C	B	C	C	B	C	B	C	C	D	C	C	C	C	C	C	B	B	21	26
	Perplexity Pro	A	A	D	A	C	A	A	B	C	C	C	C	B	C	B	C	C	D	C	C	C	C	C	C	C	B	23	26
	PubMed Buddy	A	A	D	A	C	A	A	B	C	C	C	C	B	C	C	C	B	D	C	C	C	C	C	C	B	C	23	26
	Scite.ai Plus	A	D	D	A	D	C	A	B	C	C	C	C	B	C	C	C	B	D	C	C	B	C	C	C	C	C	20	26
		50	51	52	53	54	55	56	57	58	59	60	61	62	63	64	65	66	67	68	69	70	71	72	73	74	75

## Sheet: SA
	AI/LLM name	Septic arthritis (SA)																															Answer
		Clinical case 1					Clinical case 2					Clinical case 3					Clinical case 4					Clinical case 5						Clinical case 6
		Q1	Q2	Q3	Q4	Q5	Q1	Q2	Q3	Q4	Q5	Q1	Q2	Q3	Q4	Q5	Q1	Q2	Q3	Q4	Q5	Q1	Q2	Q3	Q4	Q5	Q6	Q1	Q2	Q3	Q4	Q5	right	total
	Amboss (GPT)	D	D	A	A	A	C	C	C	D	C	C	C	B	D	B	B	B	C	C	B	B	C	D	C	B	B	C	C	B	C	B	30	31
	ChatGPT 4o mini	C	D	A	A	A	C	C	C	D	C	C	C	B	D	B	B	B	C	C	B	B	C	D	C	B	B	C	C	B	C	B	29	31
	Claude-3.7 Sonnet	D	A	A	A	A	C	B	C	D	C	C	C	B	D	B	B	B	C	C	B	B	C	D	C	B	B	C	C	B	C	B	30	31
	Consensus (GPT)	D	D	A	A	A	C	C	C	D	C	C	C	B	D	B	B	B	C	C	B	B	C	D	C	B	B	C	C	B	C	B	30	31
	DeepSeek	D	D	A	A	A	C	C	C	D	C	C	C	B	D	B	B	B	C	C	B	B	C	D	C	B	B	C	C	B	C	B	30	31
	Gemini 2.0 Flash	D	A	A	A	A	C	C	C	D	C	C	C	B	D	B	B	B	C	C	B	B	C	D	C	B	B	C	C	B	C	B	31	31
	Gemini 2.5 pro	C	A	A	A	A	C	C	C	D	C	C	C	B	D	B	B	B	C	C	B	B	C	D	C	B	B	C	C	B	C	B	30	31
	GPT-4o	D	A	A	A	A	C	C	C	D	C	C	C	B	D	B	B	B	C	C	B	B	C	D	C	B	B	C	C	B	C	B	31	31
	MedGPT	D	D	A	A	A	C	C	C	D	C	C	C	B	D	B	B	B	C	C	B	B	C	D	C	B	B	C	C	B	C	B	30	31
	Microsoft copilot	D	D	A	A	A	C	C	C	D	C	C	C	B	D	B	B	B	C	C	B	B	C	D	C	B	B	C	C	B	C	B	30	31
	OpenEvidence	D	A	A	A	A	C	C	C	D	C	C	C	B	D	B	B	B	C	C	B	B	C	D	C	B	B	C	C	B	C	B	31	31
	Perplexity	D	A	A	A	A	C	A	C	D	C	C	C	B	D	B	B	B	C	C	B	B	C	D	C	B	B	C	C	B	C	B	30	31
	Perplexity Pro	D	A	A	A	A	C	C	C	D	C	C	C	B	D	B	B	B	C	C	B	B	C	D	C	B	B	C	C	B	C	B	31	31
	PubMed Buddy	D	D	A	A	A	C	C	C	D	C	C	C	B	D	B	B	B	C	C	B	B	C	D	C	B	B	C	C	B	C	B	30	31
	Scite.ai Plus	D	D	A	A	A	C	C	C	D	C	C	C	B	D	B	B	B	C	C	B	B	C	D	C	B	B	C	C	B	C	B	30	31
		76	77	78	79	80	81	82	83	84	85	86	87	88	89	90	91	92	93	94	95	96	97	98	99	100	101	102	103	104	105	106

## Sheet: VO
	AI/LLM name	Vertebral osteomyelitis (VO)																				Answer
		Clinical case 1					Clinical case 2					Clinical case 3					Clinical case 4
		Q1	Q2	Q3	Q4	Q5	Q1	Q2	Q3	Q4	Q5	Q1	Q2	Q3	Q4	Q5	Q1	Q2	Q3	Q4	Q5	right	total
	Amboss (GPT)	D	B	B	C	D	B	B	C	D	C	B	C	C	B	C	B	C	B	C	D	18	20
	ChatGPT 4o mini	D	B	B	C	D	B	B	A	D	C	B	C	B	B	C	B	C	B	C	C	15	20
	Claude-3.7 Sonnet	C	B	B	C	D	B	B	C	A	C	B	C	B	B	C	B	C	C	C	D	17	20
	Consensus (GPT)	D	B	B	C	D	B	B	C	A	C	B	C	C	B	C	B	C	B	C	D	17	20
	DeepSeek	D	B	B	C	D	B	B	C	C	C	B	C	C	B	C	B	C	B	C	D	17	20
	Gemini 2.0 Flash	D	B	B	C	D	B	B	C	D	C	B	C	B	B	C	B	C	B	C	D	17	20
	Gemini 2.5 pro	D	B	B	C	D	B	B	C	A	C	B	C	C	B	C	B	C	B	C	D	17	20
	GPT-4o	D	B	B	C	D	B	B	C	D	C	B	C	C	B	C	B	C	B	C	D	18	20
	MedGPT	D	B	B	C	D	B	B	C	A	C	B	C	C	B	C	B	C	B	C	D	17	20
	Microsoft copilot	D	B	B	C	D	B	B	C	D	C	B	C	B	B	C	B	C	B	C	D	17	20
	OpenEvidence	D	B	B	C	D	B	B	C	D	C	B	C	B	B	C	B	C	C	C	D	18	20
	Perplexity	D	B	B	C	D	B	B	C	D	C	B	C	C	B	C	B	C	B	C	D	18	20
	Perplexity Pro	D	A	B	C	D	B	B	C	C	C	B	C	C	B	C	B	C	C	C	D	17	20
	PubMed Buddy	D	B	B	C	D	B	B	C	A	C	B	C	C	B	C	B	C	B	C	D	17	20
	Scite.ai Plus	C	B	B	C	D	B	B	A	A	C	B	C	B	B	C	B	C	C	C	D	16	20
		107	108	109	110	111	112	113	114	115	116	117	118	119	120	121	122	123	124	125	126
