# Supplementary material for: Battle of the Bots: Solving Clinical Cases in Osteoarticular Infections With Large Language Models
Source: Mayo Clin Proc Digit Health. 2025 May 23;3(3):100230. doi: 10.1016/j.mcpdig.2025.100230 (PMC12205795; doi:10.1016/j.mcpdig.2025.100230)
Supplement: Supplemental Appendix 5 [file mmc6.xlsx]

## Sheet: DFI
Clinical case	Question Number	Question Text	Amboss GPT	ChatGPT 4o mini	Claude 3.7 Sonnet	Consensus GPT	DeepSeek	Gemini 2.0 Flash	Gemini 2.5 pro	GPT-4o	MedGPT	Microsoft copilot	OpenEvidence	Perplexity	Perplexity Pro	PubMed Buddy	Scite.ai Plus
1	1	What criteria are used to diagnose a soft tissue diabetic foot infection (DFI)? a) Clinical evidence of local or systemic inflammation b) Clinical signs + positive MRI findings c) Clinical signs + supportive ultrasound d) Clinical signs + positive blood culture ✅ Correct answer: a 📚 IWGDF/IWGDF/IDSA 2023, Recommendation 1	makefile CopyEdit Answer: a Justification: The diagnosis of a diabetic foot infection (DFI) is fundamentally clinical, as supported by the Infectious Diseases Society of America (IDSA) and the International Working Group on the Diabetic Foot (IWGDF). According to these guidelines, DFI is diagnosed when there is clinical evidence of inflammation, which includes at least two of the following signs:…	LLM Answer: a Justification: Diagnosis of a diabetic foot softtissue infection rests on clinical recognition of inflammation—specifically, at least two of these findings at the ulcer site: erythema, warmth, swelling, tenderness or pain, and purulent discharge. Systemic signs (fever, leukocytosis) further support the diagnosis but are not required. Neither advanced imaging (MRI or ultrasound) nor …	Answer: a) Clinical evidence of local or systemic inflammation Justification: Diagnosing diabetic foot infections (DFI) relies primarily on clinical criteria, with the presence of local and systemic inflammatory signs being the key diagnostic approach. This case exemplifies the classic presentation of a soft tissue diabetic foot infection. The Infectious Diseases Society of America (IDSA) guideli…	CopyEdit Answer: a) Clinical evidence of local or systemic inflammation Justification: The diagnosis of diabetic foot infection (DFI) is clinical, based on the presence of at least two signs of local inflammation — redness, warmth, swelling, tenderness, or purulent discharge — per the Infectious Diseases Society of America (IDSA) and International Working Group on the Diabetic Foot (IWGDF) guidel…	Answer: [a] Justification: The diagnosis of a diabetic foot infection (DFI) is primarily clinical, based on the presence of local or systemic inflammatory signs. The Infectious Diseases Society of America (IDSA) and International Working Group on the Diabetic Foot (IWGDF) guidelines emphasize that purulent discharge, erythema, warmth, edema, pain, or systemic signs (e.g., fever, leukocytosis) are…	Answer: a Justification: The diagnosis of a soft tissue diabetic foot infection (DFI) is primarily based on clinical findings of local or systemic inflammation in the presence of an open wound. Ms. White presents with several clinical signs consistent with a DFI, including progressive redness, pain, swelling, warmth, purulent drainage from the ulcer, and subjective fever. Her elevated white blood…	LLM answer: Answer: a Justification: The diagnosis of a diabetic foot infection (DFI), specifically involving soft tissue, is fundamentally clinical. It relies on identifying local signs and symptoms of inflammation. According to established guidelines, such as those from the International Working Group on the Diabetic Foot (IWGDF), the presence of at least two classic signs of inflammation—such …	Answer: a Justification: The diagnosis of diabetic foot infection (DFI) is fundamentally clinical, as outlined in the 2023 IWGDF/IDSA guidelines. The primary diagnostic criterion is the presence of ≥2 classic signs of local inflammation—erythema, warmth, tenderness, pain, induration—and/or purulent secretions. This patient clearly meets those criteria, with erythema, warmth, induration, and purul…	CopyEdit Answer: a) Clinical evidence of local or systemic inflammation Justification: The diagnosis of diabetic foot infection (DFI) is fundamentally clinical, relying on the presence of local signs of inflammation—such as erythema, warmth, swelling, tenderness, or purulent secretions—as outlined by the Infectious Diseases Society of America (IDSA) and International Working Group on the Diabetic…	makefileCopyEdit Answer: a) Clinical evidence of local or systemic inflammation Justification: The diagnosis of diabetic foot infection (DFI) is primarily clinical, based on the presence of local or systemic inflammatory signs. This includes redness, warmth, swelling, pain, and purulent discharge. Systemic signs such as fever, elevated white blood cell count (WBC), and elevated inflammatory marke…	Answer: a) Clinical evidence of local or systemic inflammation Justification: The diagnosis of a diabetic foot infection (DFI) is primarily based on clinical evidence of local or systemic inflammation. According to the International Working Group on the Diabetic Foot (IWGDF) and the Infectious Diseases Society of America (IDSA) guidelines, the presence of inflammation in any part of the foot, not…	Answer: [a] Justification: The diagnosis of soft tissue diabetic foot infection (DFI) is primarily clinical, based on the presence of local or systemic inflammatory signs. According to the IWGDF/IDSA guidelines (357), a DFI is confirmed by purulent discharge or ≥2 signs of inflammation (erythema, warmth, swelling/induration, pain/tenderness). This patient exhibits purulent drainage, erythema, ede…	LLM answer: Answer: [a] Justification: The diagnosis of soft tissue diabetic foot infection (DFI) is primarily clinical, based on the presence of local or systemic inflammatory signs. According to IDSA/IWGDF guidelines, ≥2 local signs (erythema >0.5 cm, warmth, induration, tenderness, or purulence) are required for diagnosis, with systemic symptoms (e.g., fever, leukocytosis) indicating severe in…	makefile CopyEdit Answer: a) Clinical evidence of local or systemic inflammation Justification: The diagnosis of diabetic foot infection (DFI), as outlined in the 2023 IWGDF/IDSA guidelines, is primarily a clinical one. The cornerstone of diagnosing a soft tissue DFI is the presence of at least two classic signs or symptoms of inflammation—these include local swelling or induration, erythema, ten…	Answer: a Justification: The diagnosis of a diabetic foot infection (DFI) primarily hinges on clear clinical evidence of local or systemic inflammation rather than relying solely on imaging studies or microbiological cultures. The Infectious Diseases Society of America (IDSA) guidelines emphasize that diagnosing DFIs should be based on clinical presentation, including signs of infection like redn…
1	2	Which parameters are recommended for determining whether a DFI is severe? a) Clinical infection + ≥2 of: fever, tachycardia, tachypnea, abnormal WBC b) Erythema >2 cm and ulcer depth >1.5 cm c) Confirmed osteomyelitis is diagnostic of severe DFI d) Combination of inflammatory markers, systemic signs, and abnormal imaging is required ✅ Correct answer: a 📚 IWGDF/IWGDF/IDSA 2023, Recommendation 1 (s…	makefile CopyEdit Answer: a Justification: The severity of a diabetic foot infection (DFI) is determined using the IDSA/IWGDF classification, which stratifies infections into mild, moderate, or severe based on clinical findings. A DFI is classified as severe if the patient exhibits local infection plus systemic signs of inflammation, which typically meet ≥2 SIRS (Systemic Inflammatory Response Sy…	LLM Answer: a Justification: Severity in diabetic foot infections is defined by the presence of systemic toxicity or systemic inflammatory response syndrome (SIRS) in addition to local infection. According to IDSA/IWGDF guidelines, a DFI is classified as severe when there is clinical evidence of infection plus at least two SIRS criteria—temperature >38 °C or <36 °C, heart rate >90 bpm, respirator…	Answer: a) Clinical infection + ≥2 of: fever, tachycardia, tachypnea, abnormal WBC Justification: Determining the severity of a diabetic foot infection (DFI) is crucial for appropriate management and preventing potential limb-threatening complications. The IDSA and WIDERIM (Wound, Ischemia, and foot Infection classification) guidelines provide systematic criteria for assessing DFI severity. In th…	CopyEdit Answer: a) Clinical infection + ≥2 of: fever, tachycardia, tachypnea, abnormal WBC Justification: The IDSA/IWGDF classification system for diabetic foot infections defines severe DFI as the presence of local infection plus signs of systemic inflammatory response syndrome (SIRS). SIRS is identified when two or more of the following are present: Temperature >38°C or <36°C Heart rate >90 bp…	Answer: [a] Justification: Severity of diabetic foot infection (DFI) is classified using **IDSA/IWGDF criteria**, where **severe infection** requires **clinical infection plus ≥2 systemic inflammatory response syndrome (SIRS) criteria** (fever >38°C or <36°C, tachycardia >90 bpm, tachypnea >20/min, WBC >12,000 or <4,000/mm³). This patient meets **severe criteria** (fever, leukocytosis, tachycardi…	Answer: a Justification: The severity of a diabetic foot infection is typically assessed using a combination of local and systemic findings. While the extent of local infection (erythema, depth) is important, the presence of systemic inflammatory response syndrome (SIRS) criteria indicates a more severe infection with a higher risk of complications. Option (a) aligns with established guidelines t…	LLM answer: Answer: a Justification: The severity of a diabetic foot infection (DFI) is typically classified using established systems, most commonly the Infectious Diseases Society of America (IDSA) or the International Working Group on the Diabetic Foot (IWGDF) criteria. According to these guidelines, a DFI is categorized as severe when there is evidence of local infection coupled with signs of…	CopyEdit Answer: a Justification: The IWGDF/IDSA guidelines define severity of diabetic foot infections based primarily on clinical findings, with systemic features indicating a severe infection. A severe DFI is diagnosed when there is a local infection (i.e., skin and subcutaneous tissues involved) plus signs of systemic inflammatory response syndrome (SIRS). These include: Fever >38°C or hypoth…	CopyEdit Answer: a) Clinical infection + ≥2 of: fever, tachycardia, tachypnea, abnormal WBC Justification: The classification of diabetic foot infections (DFIs) into mild, moderate, or severe is essential for guiding management and is based on clinical criteria established by the IDSA/IWGDF guidelines. A severe DFI is defined by: The presence of local infection, plus ≥2 systemic inflammatory resp…	makefileCopyEdit Answer: a) Clinical infection + ≥2 of: fever, tachycardia, tachypnea, abnormal WBC Justification: The Infectious Diseases Society of America (IDSA) criteria for assessing the severity of diabetic foot infection (DFI) classify infections as mild, moderate, or severe. Severe infections are distinguished by the presence of systemic inflammatory response syndrome (SIRS), which is cha…	Answer: a) Clinical infection plus two or more of the following: fever, tachycardia, tachypnea, abnormal white blood cell count Justification: The severity of a diabetic foot infection (DFI) is evaluated using the criteria set forth by the Infectious Diseases Society of America (IDSA) and the International Working Group on the Diabetic Foot (IWGDF). According to these guidelines, a severe DFI is …	Answer: [c] Justification: The IWGDF/IDSA guidelines classify severe diabetic foot infections (DFIs) as grade 4, defined by osteomyelitisregardless of systemic inflammatory response syndrome (SIRS) criteria145. This patient’s infection currently meets criteria for grade 3 (moderate) due to fever (38.3°C), tachycardia (90 bpm), leukocytosis (WBC 11.0 x10⁹/L), and elevated CRP26. However, the prese…	LLM answer: Answer: [a] Justification: Severe diabetic foot infection (DFI) is defined by systemic inflammatory response syndrome (SIRS) criteria per IWGDF/IDSA guidelines. A severe infection (Grade 4) requires: Local infection signs (≥2 of: erythema >0.5 cm, warmth, induration, tenderness, purulence) AND ≥2 SIRS criteria (Temperature >38°C or <36°C, Heart rate >90 bpm, Respiratory rate >20/min o…	makefile CopyEdit Answer: a) Clinical infection + ≥2 of: fever, tachycardia, tachypnea, abnormal WBC Justification: Severity assessment of diabetic foot infections (DFIs) is essential for guiding management and is explicitly defined in the IWGDF/IDSA guidelines. A severe DFI is classified as a local infection (meeting clinical criteria) in a patient who also shows systemic signs of infection, con…	Answer: a Justification: Evaluating the severity of diabetic foot infections (DFIs) is crucial for appropriate management and treatment strategies. According to the Infectious Diseases Society of America (IDSA) guidelines, DFIs can be classified as mild, moderate, or severe based on the presence of clinical infection accompanied by systemic signs (Lipsky et al., 2012). For a DFI to be categorized…
1	3	What is the recommended microbiological technique to identify pathogens in soft tissue diabetic foot infections? a) Conventional microbiology on tissue specimen b) Molecular panel testing is preferred for broad pathogen detection c) Use both molecular and conventional tests routinely for accurate targeting d) Cultures are optional due to expected polymicrobial nature of diabetic wounds ✅ Correct …	makefile CopyEdit Answer: a Justification: The recommended approach to identify pathogens in diabetic foot infections (DFIs) is conventional microbiological culture of a tissue specimen, obtained after debridement and before starting antibiotics. This is supported by IDSA and IWGDF guidelines. Deep tissue specimens (e.g., from curettage or biopsy of the ulcer base) are superior to superficial swa…	LLM Answer: a Justification: Optimal pathogen identification in softtissue diabetic foot infections relies on culture of a properly obtained tissue specimen (or deep wound aspirate) before initiating antibiotics. Tissue biopsy yields a representative sample of infecting organisms—both aerobic and anaerobic—and allows conventional microbiology to recover, quantify, and perform susceptibility testi…	Answer: a) Conventional microbiology on tissue specimen Justification: In diabetic foot infections (DFI), obtaining an accurate microbiological diagnosis is critical for targeted antimicrobial therapy. Conventional tissue biopsy culture remains the gold standard for several compelling reasons: Microbiological Diagnostic Rationale: - Provides direct pathogen identification - Allows quantitative an…	CopyEdit Answer: a) Conventional microbiology on tissue specimen Justification: The gold standard for microbiological diagnosis in soft tissue diabetic foot infections (DFIs) is conventional culture of a properly obtained tissue specimen. This approach allows for identification of viable organisms and performance of antimicrobial susceptibility testing, which is essential for targeted therapy. Pe…	Answer: [a] Justification: The **gold standard** for microbiological diagnosis in diabetic foot infections (DFIs) is **culturing a properly obtained tissue specimen** (via curettage or biopsy of the wound base after debridement), as recommended by IDSA and IWGDF. This method avoids surface contaminants and provides reliable identification of causative pathogens. While molecular panels (b) offer r…	Answer: a Justification: The recommended microbiological technique for identifying pathogens in soft tissue diabetic foot infections is conventional culture of a tissue specimen obtained through debridement or biopsy. This method allows for the identification of specific bacterial species and their antimicrobial susceptibilities, which is crucial for targeted antibiotic therapy. Option (a) is the…	LLM answer: Answer: a Justification: For diagnosing the causative pathogens in moderate-to-severe diabetic foot infections, the standard recommendation according to IDSA and IWGDF guidelines is to obtain a deep tissue specimen for conventional aerobic and anaerobic bacterial culture and susceptibility testing. Superficial swabs are generally discouraged because they often isolate colonizing bacte…	The correct answer is: a) Conventional microbiology on tissue specimen Explanation: For soft tissue infections in diabetic foot infections (DFI), conventional microbiology on an appropriately obtained tissue specimen (not superficial swabs) remains the recommended standard according to current guidelines (e.g., IDSA 2012, IWGDF 2019). Tissue (or deep aspirate) samples are preferred because they b…	CopyEdit Answer: a) Conventional microbiology on tissue specimen Justification: The gold standard for identifying pathogens in diabetic foot infections (DFIs) remains conventional microbiological culture of a properly obtained tissue specimen. According to both IDSA and IWGDF guidelines, deep tissue or curettage samples obtained after wound debridement are preferred, as they most accurately refle…	makefileCopyEdit Answer: a) Conventional microbiology on tissue specimen Justification: Conventional microbiology on a properly collected tissue specimen remains the gold standard for identifying pathogens in diabetic foot infections (DFIs). This technique involves obtaining a sample through debridement or biopsy, targeting deep tissue rather than superficial swabs, which are prone to contaminati…	Answer: a) Conventional microbiology on tissue specimen Justification: The recommended microbiological technique for identifying pathogens in diabetic foot infections (DFIs) is to use conventional microbiology on a tissue specimen. According to the IWGDF/IDSA guidelines, obtaining a tissue specimen after proper cleansing and debridement is preferred over superficial swabs due to its higher sensit…	Answer: [a] Justification: The IWGDF guidelines explicitly recommend conventional microbiology on tissue specimens (curettage/biopsy) as the first-line diagnostic method for soft tissue diabetic foot infections3710. This approach is prioritized over molecular techniques due to its ability to: 1. Identify clinically relevant pathogens while avoiding contamination from colonizing organisms810 2. Pr…	LLM answer: Answer: [a] Justification: The IDSA/IWGDF 2023 guidelines strongly recommend conventional microbiology techniques as first-line for pathogen identification in soft tissue diabetic foot infections. Key evidence: Standard practice: Recommendation 6(a) explicitly states "Use conventional, rather than molecular, microbiology techniques for first-line identification"2. This aligns with stu…	makefile CopyEdit Answer: a) Conventional microbiology on tissue specimen Justification: For diabetic foot infections (DFIs), the IWGDF/IDSA guidelines strongly recommend obtaining deep tissue specimens for conventional culture and sensitivity testing after appropriate wound debridement. This approach is preferred over superficial swabs, which often reflect colonizing flora rather than true patho…	Answer: a Justification: In the context of diabetic foot infections (DFIs), identifying the specific pathogens involved is crucial for guiding effective antibiotic therapy. The recommended microbiological technique for achieving this is conventional microbiology on tissue specimens, which allows for direct culture of pathogens from infected tissue. This traditional approach reliably tests for bot…
1	4	What is the recommended antibiotic duration for soft tissue DFI (without osteomyelitis)? a) 1–2 weeks b) 4 weeks, given clinical response and immunocompromised host c) 6 weeks if any systemic symptoms were initially present d) 12 weeks is appropriate for infections involving neuropathic tissue ✅ Correct answer: a 📚 IWGDF/IDSA 2023, Recommendation 12 (point b)	makefile CopyEdit Answer: a Justification: For soft tissue diabetic foot infections (DFIs) without osteomyelitis, the recommended duration of antibiotic therapy is 1–2 weeks, according to IDSA and IWGDF guidelines. The length of therapy depends on infection severity and clinical response: Mild infections often respond to 1 week of therapy. Moderate infections may require up to 2 weeks. Extension …	Answer: a Justification: In the absence of osteomyelitis, prolonged courses beyond 2 weeks have not been shown to improve outcomes and only increase the risk of adverse events and resistance. Though this patient initially met criteria for a severe soft‐tissue infection, she defervesced rapidly, inflammatory markers normalized, and local signs resolved on IV ampicillin. IDSA guidelines and randomi…	Answer: a) 1–2 weeks Justification: Antibiotic duration for soft tissue diabetic foot infections (DFI) without osteomyelitis is guided by clinical response, pathogen identification, and patient-specific factors. The current recommendation is a shorter treatment course, typically 1-2 weeks, based on evidence-based infectious disease guidelines. Clinical Reasoning: - Enterococcus faecalis: Generall…	Answer: a) 1–2 weeks Justification: This option correctly reflects the IDSA and IWGDF guidelines for the treatment duration of diabetic foot infections (DFIs) without evidence of osteomyelitis. When there is a good clinical response, as in this case (rapid defervescence, normalization of inflammatory markers, and local improvement), a short course of 1–2 weeks of antibiotics is appropriate. Exten…	Answer: [a] Justification: For **uncomplicated soft tissue diabetic foot infections (DFIs) without osteomyelitis**, the **IDSA guidelines recommend 1–2 weeks of antibiotics**, provided there is **clinical improvement** (resolution of systemic symptoms and local inflammation). This patient meets criteria for early transition to oral therapy (defervescence, WBC/CRP normalization, and wound improvem…	Answer: a Justification: The recommended antibiotic duration for a soft tissue diabetic foot infection (DFI) without osteomyelitis, particularly when there is a good clinical response, is typically 1 to 2 weeks.1 Ms. White demonstrated a positive response to intravenous ampicillin, with resolution of fever, improvement in local signs, and a decrease in inflammatory markers. Given this favorable r…	LLM answer: Answer: a Justification: The duration of antibiotic therapy for diabetic foot infections hinges primarily on the tissues involved (soft tissue vs. bone) and the clinical response to treatment. For soft tissue infections without underlying osteomyelitis, current guidelines (IDSA/IWGDF) advocate for relatively short courses, guided by the resolution of clinical signs of infection (e.g.,…	CopyEdit Answer: a Justification: According to the 2023 IWGDF/IDSA guidelines, the recommended duration of antibiotic therapy for soft tissue diabetic foot infection (DFI) without evidence of osteomyelitis is typically 1 to 2 weeks, depending on the clinical response. This patient's case meets criteria for uncomplicated soft tissue infection: No radiographic or clinical evidence of osteomyelitis …	CopyEdit Answer: a) 1–2 weeks Justification: The optimal antibiotic duration for a soft tissue diabetic foot infection (DFI) without osteomyelitis is 1 to 2 weeks, depending on the severity and response to therapy. This is supported by high-quality evidence and reflected in both IDSA and IWGDF guidelines. In this case, the patient had a moderate infection (local signs with mild systemic response)…	makefileCopyEdit Answer: a) 1–2 weeks Justification: The duration of antibiotic therapy for diabetic foot infection (DFI) without osteomyelitis is typically 1–2 weeks. Clinical guidelines suggest this duration when there is evidence of significant clinical improvement within the first few days of treatment, as seen here. In Ms. White’s case, the infection has responded remarkably well to antibiot…	Answer: a) 1–2 weeks Justification: The Infectious Diseases Society of America (IDSA) and the International Working Group on the Diabetic Foot (IWGDF) recommend that the duration of antibiotic therapy for soft tissue diabetic foot infections (DFIs) without osteomyelitis should generally be 1–2 weeks. This recommendation is based on the clinical response to treatment and the resolution of signs an…	Answer: [a] Justification: For soft tissue diabetic foot infections without osteomyelitis, the IDSA guidelines explicitly recommend 1–2 weeks of antibiotic therapy following clinical improvement13. This patient’s rapid defervescence, resolution of leukocytosis, and CRP normalization indicate an appropriate response to targeted therapy (pan-sensitive Enterococcus), supporting a short course. Key c…	LLM answer: Answer: [a] Justification: The 2023 IWGDF/IDSA guidelines recommend 1–2 weeks of antibiotic therapy for soft tissue diabetic foot infections (DFI) without osteomyelitis, provided there's adequate debridement and clinical improvement378. This recommendation is supported by: Randomized trial evidence: A 2021 study comparing 10-day vs 20-day courses found equivalent remission rates (77% …	makefile CopyEdit Answer: a) 1–2 weeks Justification: The 2023 IWGDF/IDSA guidelines recommend a short course of 1 to 2 weeks of antibiotic therapy for soft tissue diabetic foot infections (DFIs) in the absence of osteomyelitis, provided the infection shows clinical improvement with therapy. This reflects strong consensus and is supported by evidence that prolonged durations do not improve outcom…	Answer: a Justification: The recommended duration of antibiotic therapy for soft tissue diabetic foot infections (DFIs) without osteomyelitis is generally between 1–2 weeks, contingent upon a satisfactory clinical response Senneville et al. (2023)Lipsky et al., 2020). The Infectious Diseases Society of America (IDSA) guidelines emphasize that short courses of antibiotics can be effective in treat…
1	5	In which scenario is MRI indicated for evaluation of diabetic foot osteomyelitis? a) When the diagnosis of osteomyelitis remains uncertain despite clinical exam, X-rays, and labs b) If X-ray shows cortical irregularity but inflammatory markers are normal c) At any sign of local infection, regardless of other findings d) Based on clinical suspicion alone, even if X-rays and labs are normal ✅ Corre…	makefile CopyEdit Answer: a Justification: MRI is the most sensitive imaging modality for diagnosing diabetic foot osteomyelitis, but its use should be targeted. Current guidelines recommend obtaining an MRI when the diagnosis remains uncertain after initial evaluation, including clinical exam, laboratory studies, and plain radiographs. Option a is correct because MRI is indicated precisely in th…	Answer: a Justification: MRI is reserved for cases in which plain radiographs, clinical examination, and basic laboratory tests (e.g., ESR/CRP) leave the presence or absence of osteomyelitis in doubt. It provides excellent sensitivity (>90%) and specificity (>80%) for bone involvement, delineates the extent of infection, and helps guide surgical planning if needed. When Xrays are normal or equivo…	Answer: a) When the diagnosis of osteomyelitis remains uncertain despite clinical exam, X-rays, and labs Justification: MRI represents the most sensitive imaging modality for detecting early diabetic foot osteomyelitis, but its use is strategically guided by specific clinical criteria and previous diagnostic findings. Advanced Diagnostic Reasoning: - MRI sensitivity approaches 90-95% for detectin…	CopyEdit Answer: a) When the diagnosis of osteomyelitis remains uncertain despite clinical exam, X-rays, and labs Justification: MRI is the preferred imaging modality for evaluating suspected diabetic foot osteomyelitis when clinical, laboratory, and plain radiograph findings are inconclusive. This approach aligns with guidelines from the IDSA and IWGDF, which recommend MRI when there is ongoing …	Answer: [a] Justification: MRI is the **imaging modality of choice** for diagnosing diabetic foot osteomyelitis when **clinical uncertainty persists** despite initial evaluation (e.g., negative X-rays but high suspicion due to persistent infection, ulcer overlying bone, or elevated inflammatory markers). X-rays have low early sensitivity (~50%), so MRI is justified if suspicion remains despite ne…	Answer: a Justification: Magnetic resonance imaging (MRI) is the preferred imaging modality for evaluating suspected osteomyelitis in the diabetic foot when the diagnosis remains uncertain after initial assessment with clinical examination, plain radiographs (X-rays), and laboratory tests. Option (a) accurately reflects this indication. In Ms. White's case, the X-ray was negative for osteomyeliti…	LLM answer: Answer: a Justification: Magnetic Resonance Imaging (MRI) is considered the advanced imaging modality of choice for diagnosing diabetic foot osteomyelitis (DFO) due to its high sensitivity and specificity in detecting bone marrow changes characteristic of infection, often much earlier than plain radiography. However, it is not indicated for every patient with a diabetic foot ulcer or …	CopyEdit Answer: a Justification: MRI is the most sensitive imaging modality for detecting diabetic foot osteomyelitis, but it is not indicated in all cases of diabetic foot infection. The IWGDF/IDSA guidelines recommend reserving MRI for situations where clinical suspicion of osteomyelitis persists despite inconclusive findings from initial evaluation, including plain radiographs and laboratory …	CopyEdit Answer: a) When the diagnosis of osteomyelitis remains uncertain despite clinical exam, X-rays, and labs Justification: MRI is the most sensitive imaging modality for diagnosing diabetic foot osteomyelitis (DFO), but its use should be judicious and problem-focused. According to the IDSA and IWGDF guidelines, MRI is indicated when clinical, laboratory, and plain radiograph findings are in…	makefileCopyEdit Answer: a) When the diagnosis of osteomyelitis remains uncertain despite clinical exam, X-rays, and labs Justification: Magnetic resonance imaging (MRI) is the most sensitive and specific imaging modality for diagnosing diabetic foot osteomyelitis (DFO). However, MRI is typically reserved for scenarios where uncertainty persists despite clinical examination, X-rays, and laborator…	Answer: a) When the diagnosis of osteomyelitis remains uncertain despite clinical examination, X-rays, and laboratory tests Magnetic resonance imaging (MRI) is indicated for the evaluation of diabetic foot osteomyelitis when the diagnosis remains uncertain despite clinical examination, plain X-rays, and laboratory findings. The Infectious Diseases Society of America (IDSA) and the International W…	Answer: [a] Justification: MRI is indicated when osteomyelitis remains clinically suspected despite inconclusive X-rays and labs, as outlined by IDSA guidelines10 and supported by meta-analyses9. This patient’s persistent erythema raises concern for residual infection, though her negative X-ray and improving markers suggest soft tissue involvement rather than bone infection. Key considerations: 1…	LLM answer: Answer: [a] Justification: MRI is indicated for diabetic foot osteomyelitis evaluation when clinical, radiographic, and laboratory findings remain inconclusive, per IDSA/IWGDF and ACR guidelines. Key evidence: Diagnostic hierarchy: Initial evaluation requires radiographs (sensitivity 50%-60% for early osteomyelitis)16. MRI becomes appropriate if: X-rays are negative/nondiagnostic AND …	makefile CopyEdit Answer: a) When the diagnosis of osteomyelitis remains uncertain despite clinical exam, X-rays, and labs Justification: According to the IWGDF/IDSA guidelines, MRI is the most sensitive imaging modality for diagnosing diabetic foot osteomyelitis, and it is indicated when clinical, radiographic, and laboratory findings are inconclusive. The goal is to use MRI selectively—when the…	Answer: a Justification: Magnetic resonance imaging (MRI) is indicated for the evaluation of diabetic foot osteomyelitis when clinical findings and X-rays do not definitively establish the diagnosis, leading to uncertainty regarding the presence of osteomyelitis. The guidelines from the Infectious Diseases Society of America (IDSA) support the use of MRI as a valuable imaging modality in such sce…
2	1	When should inflammatory markers like CRP, ESR, or procalcitonin be used in patients with a diabetic foot ulcer? a) When clinical exam does not provide sufficient clarity b) Routinely in all diabetic foot ulcers to guide initial treatment c) Only if blood cultures are negative, to increase diagnostic sensitivity d) Only in patients with systemic toxicity requiring inpatient care ✅ Correct answer:…	makefile CopyEdit Answer: a Justification: In patients with diabetic foot ulcers (DFUs), inflammatory markers such as CRP, ESR, and procalcitonin serve as useful adjuncts, particularly when the clinical picture is unclear. These markers are not recommended for routine use in all DFUs but can help differentiate soft tissue infection from osteomyelitis or noninfectious etiologies in ambiguous cases…	LLM Answer: a) When clinical exam does not provide sufficient clarity Justification: In patients with diabetic foot ulcers, inflammatory markers such as C-reactive protein (CRP), erythrocyte sedimentation rate (ESR), and occasionally procalcitonin are useful adjuncts—especially when the clinical exam alone is not definitive in determining the presence of underlying infection such as osteomyelitis…	Answer: a) When clinical exam does not provide sufficient clarity Justification: In this complex diabetic foot ulcer case, inflammatory markers serve as nuanced diagnostic adjuncts, not universal screening tools. Their strategic utility lies in providing complementary diagnostic information when clinical assessment is ambiguous. Clinical Reasoning: 1. Inflammatory Markers' Limitations: - CRP, ESR…	Answer: a Justification: In the evaluation of diabetic foot ulcers (DFUs), inflammatory markers such as ESR, CRP, and to a lesser extent, procalcitonin, can provide useful adjunctive data when the clinical picture is ambiguous, particularly for the diagnosis of osteomyelitis. In Mr. Holt’s case, there are multiple red flags suggestive of potential underlying osteomyelitis: chronicity, poor glycem…	Answer: [a] Justification: Inflammatory markers (CRP, ESR) are adjunctive tools in diabetic foot infections (DFIs) and should be used when clinical findings are equivocal, as in this case. While the ulcer's depth, probe-to-bone positivity, and systemic inflammation (elevated WBC, CRP, ESR) suggest osteomyelitis, imaging (MRI) is the gold standard for definitive diagnosis. CRP/ESR lack specificity…	Answer: [a] Justification: In the context of a suspected diabetic foot infection (DFI), particularly when osteomyelitis is a concern, inflammatory markers like CRP and ESR can be helpful adjuncts when the clinical examination findings are equivocal. Mr. Holt presents with a deep ulcer, purulent drainage, and a positive probe-to-bone test, raising suspicion for osteomyelitis. While these findings …	LLM answer: Answer: a Justification: Inflammatory markers such as C-reactive protein (CRP) and erythrocyte sedimentation rate (ESR) serve as adjunctive tools in the assessment of diabetic foot infections (DFIs), including suspected osteomyelitis. Their primary utility lies in situations where the clinical examination and initial investigations (like probing depth or plain radiographs) do not defi…	Answer: a) When clinical exam does not provide sufficient clarity Justification: In diabetic foot infections (DFIs), the utility of inflammatory markers such as CRP and ESR is best understood as adjunctive, particularly when the clinical picture is uncertain. According to the 2023 IWGDF/IDSA Guidelines, these markers are not recommended for routine use in all DFUs, but they can provide helpful in…	CopyEdit Answer: a) When clinical exam does not provide sufficient clarity Justification: Inflammatory markers—particularly CRP and ESR—serve as adjunctive tools in the evaluation of diabetic foot infections (DFIs), especially when there is clinical uncertainty about underlying osteomyelitis or the severity of infection. In patients like Mr. Holt, where there is a chronic ulcer with new signs of …	Answer: **a) When clinical exam does not provide sufficient clarity** Justification: Inflammatory markers such as CRP, ESR, or procalcitonin can be valuable diagnostic adjuncts in the evaluation of diabetic foot ulcers (DFUs), especially when the clinical exam alone does not provide clear evidence of underlying infection or osteomyelitis. These markers are not specific but are sensitive for infla…	Answer: a) When the diagnosis of osteomyelitis remains uncertain despite clinical examination, X-rays, and laboratory tests Magnetic resonance imaging (MRI) is indicated for the evaluation of diabetic foot osteomyelitis when the diagnosis remains uncertain despite clinical examination, plain X-rays, and laboratory findings.The Infectious Diseases Society of America (IDSA) and the International Wo…	Answer: a) When clinical exam does not provide sufficient clarity Justification: Inflammatory markers serve as adjuncts when clinical findings are ambiguous, particularly in patients with diabetes and peripheral vascular disease where physical signs (e.g., erythema, warmth) may be attenuated due to microangiopathy and neuropathy257. Mr. Holt’s elevated CRP (78 mg/L) and ESR (92 mm/h) corroborate …	LLM answer Answer: [a] Justification: Inflammatory markers like CRP and ESR should be employed as adjunctive tools when clinical findings are equivocal, as demonstrated in this case where imaging (plain radiographs) failed to confirm osteomyelitis despite a positive probe-to-bone test. Current evidence supports their use primarily in two scenarios: Ambiguous clinical presentations: CRP and ESR el…	CopyEdit Answer: a Justification: In patients with diabetic foot ulcers (DFUs), inflammatory markers such as CRP and ESR can be helpful when the clinical exam is not definitive, particularly when osteomyelitis is suspected but imaging or exam findings are equivocal. In this case, Mr. Holt has a chronic ulcer with concerning features—worsening pain, drainage, difficulty bearing weight, and a posit…	Answer: a) Justification: In managing diabetic foot ulcers, particularly in complex cases with multiple comorbidities, the appropriate utilization of inflammatory markers is essential for accurate diagnosis and treatment planning. Mr. James Holt's presentation indicates the need to consider inflammatory markers such as C-reactive protein (CRP), erythrocyte sedimentation rate (ESR), and procalcito…
2	2	What is the recommended method for establishing a microbiologic diagnosis in diabetic foot osteomyelitis? a) Bone specimen obtained surgically or via percutaneous biopsy b) Tissue swab of the ulcer base using Levine technique c) Blood cultures and deep soft tissue aspirate d) Superficial wound swab if obtained under sterile technique ✅ Correct answer: a 📚 IWGDF/IDSA 2023, Recommendation 10	makefile CopyEdit Answer: a Justification: The gold standard for establishing a microbiologic diagnosis in diabetic foot osteomyelitis (DFO) is a bone specimen obtained either surgically or via percutaneous biopsy. This method yields the most accurate representation of the causative pathogen, minimizing contamination from superficial colonizers. Bone biopsy provides both microbiologic and histopa…	Answer: a) Bone specimen obtained surgically or via percutaneous biopsy Justification: The gold standard for microbiologic diagnosis of diabetic foot osteomyelitis is culture of a bone specimen obtained either surgically during debridement or through percutaneous biopsy, ideally performed before the initiation of antibiotics. This approach most accurately identifies the causative organisms and gu…	Answer: a) Bone specimen obtained surgically or via percutaneous biopsy Justification: In diabetic foot osteomyelitis (DFO), accurate microbiologic diagnosis is critical for targeted antimicrobial therapy. Bone specimen culture represents the gold standard for several compelling clinical reasons. Diagnostic Reasoning: 1. Limitation of Alternative Methods: - Superficial wound swabs (options b and …	Answer: a Justification: The gold standard for microbiologic diagnosis of diabetic foot osteomyelitis (DFO) is obtaining a bone specimen via surgical debridement or percutaneous biopsy. This approach allows direct sampling of the infected bone, leading to the most accurate identification of the causative organism(s) and enables targeted antimicrobial therapy. In Mr. Holt’s case, MRI-confirmed ost…	Answer: [a] Justification: For osteomyelitis, **bone biopsy** (surgical or percutaneous) is the gold standard for microbiologic diagnosis, as it directly identifies the causative organism and allows for targeted antibiotic therapy. Swabs of the ulcer (options b/d) are unreliable due to contamination with colonizing flora and poor correlation with bone cultures. Blood cultures (option c) are low-y…	Answer: [a] Justification: The gold standard for establishing a definitive microbiologic diagnosis in diabetic foot osteomyelitis (DFO) is a bone specimen obtained either surgically during debridement or via a percutaneous bone biopsy. This method provides the most accurate representation of the causative pathogens within the bone tissue itself, which is crucial for guiding targeted antibiotic th…	LLM answer: Answer: a Justification: The definitive method for establishing a microbiologic diagnosis in osteomyelitis, including diabetic foot osteomyelitis (DFO), is the culture of an appropriately obtained bone specimen. This provides the most accurate identification of the pathogen(s) directly invading the bone. Guidelines from organizations like the Infectious Diseases Society of America (ID…	CopyEdit Answer: a) Bone specimen obtained surgically or via percutaneous biopsy Justification: The gold standard for microbiologic diagnosis in diabetic foot osteomyelitis (DFO) is a bone specimen obtained either surgically during debridement or via a percutaneous biopsy, preferably before the initiation of antibiotic therapy. This recommendation is strongly supported by the 2023 IWGDF/IDSA Guid…	CopyEdit Answer: a) Bone specimen obtained surgically or via percutaneous biopsy Justification: The gold standard for diagnosing diabetic foot osteomyelitis (DFO) is microbiologic culture of bone tissue, either obtained surgically during debridement or via image-guided percutaneous bone biopsy. This method allows for: Definitive pathogen identification Targeted antimicrobial therapy Distinction b…	Answer: **a) Bone specimen obtained surgically or via percutaneous biopsy** Justification: The gold standard for diagnosing diabetic foot osteomyelitis (DFO) is obtaining a bone specimen, either surgically or via percutaneous biopsy. This allows for direct sampling of the infected bone, which provides the highest specificity and sensitivity for identifying the causative pathogen(s). A bone cultur…	Answer: a) Bone specimen obtained surgically or via percutaneous biopsy Justification: The recommended method for establishing a microbiologic diagnosis in diabetic foot osteomyelitis is to obtain a bone specimen, either surgically or via percutaneous biopsy. This approach is endorsed by the Infectious Diseases Society of America (IDSA) and the International Working Group on the Diabetic Foot (IW…	Answer: a) Bone specimen obtained surgically or via percutaneous biopsy Justification: Bone biopsy (percutaneous or surgical) is the gold standard for microbiologic diagnosis in diabetic foot osteomyelitis (DFO), as it directly identifies causative pathogens and guides targeted antibiotic therapy578. Key considerations: • Superficial swabs (b/d) are inadequate: They frequently yield contaminants …	LLM asnwer Answer: [a] Justification: Establishing a microbiologic diagnosis in diabetic foot osteomyelitis (DFO) requires direct sampling of bone tissue to avoid contamination by colonizing surface organisms. Bone specimens obtained surgically or via percutaneous biopsy (option a) are the gold standard, as they provide both histopathological confirmation and reliable culture results412. Superfic…	CopyEdit Answer: a Justification: The gold standard for microbiologic diagnosis in diabetic foot osteomyelitis (DFO) is a bone specimen obtained surgically or via percutaneous biopsy, ideally before starting antibiotics. This approach provides the highest specificity for identifying the causative organism(s) and allows for targeted antimicrobial therapy. The 2023 IWGDF/IDSA guidelines emphasize t…	Answer: a) Bone specimen obtained surgically or via percutaneous biopsy Justification: In the diagnosis and management of diabetic foot osteomyelitis, microbiological evaluation is critical for guiding effective therapy. The gold standard for establishing a microbiological diagnosis, particularly in cases of suspected osteomyelitis, is obtaining a bone specimen either through surgical interventio…
2	3	Which factor most strongly supports hospital admission for a diabetic foot infection? a) Moderate infection with mild lab abnormalities b) Requirement for IV therapy unavailable in outpatient setting c) Presence of PAD in a patient with stable vital signs d) Need for minor surgical debridement with local anesthesia ✅ Correct answer: b 📚 IWGDF/IDSA 2023, Recommendation 3	makefile CopyEdit Answer: b Justification: Among the listed options, the most compelling reason to admit a patient with a diabetic foot infection is the requirement for IV therapy that cannot be administered in an outpatient setting. The ability to deliver and monitor intravenous antibiotics is a core determinant in the decision for hospital admission, especially when treating pathogens like MRSA…	Answer: b) Requirement for IV therapy unavailable in outpatient setting Justification: The decision to hospitalize a patient with a diabetic foot infection depends on the severity of infection, need for surgical intervention, comorbidities, and the feasibility of delivering necessary treatment in the outpatient setting. Among the options, the most compelling reason to admit is when intravenous th…	Answer: c) Presence of PAD in a patient with stable vital signs Justification: In diabetic foot infections, peripheral arterial disease (PAD) is a critical determinant of admission risk, transcending routine infection management parameters. This patient's complex vascular pathology demands inpatient comprehensive care beyond simple infection treatment. Diagnostic Reasoning: 1. PAD as a Critical A…	Answer: b Justification: The most compelling indication for hospital admission in diabetic foot infection (DFI) management is the inability to safely or feasibly administer IV antibiotics in the outpatient setting, particularly when targeting pathogens like MRSA, which typically require IV agents such as vancomycin or daptomycin unless using oral alternatives like linezolid (with close monitoring…	Answer: [b] Justification: Hospital admission is typically warranted when **IV therapy cannot be safely administered outpatient** (e.g., lack of access to infusion services, inability to arrange home health, or patient factors like poor adherence). While this patient has **moderate infection** (option a), his **stable vitals and absence of severe sepsis** do not mandate admission alone. **PAD** (…	Answer: [b] Justification: The most compelling reason for hospital admission in a patient with a diabetic foot infection, especially one complicated by osteomyelitis requiring intravenous antibiotics like vancomycin for MRSA, is the practical necessity of administering IV therapy that cannot be safely or effectively provided in an outpatient setting. Option (a), a moderate infection with mild lab…	LLM answer: Answer: b Justification: The decision to admit a patient with a diabetic foot infection (DFI) hinges on several factors, including infection severity, metabolic stability, need for urgent surgery, and the feasibility of delivering necessary care in the outpatient setting. While Mr. Holt has osteomyelitis (a moderate-to-severe infection based on IDSA criteria) and lab abnormalities (op…	CopyEdit Answer: b) Requirement for IV therapy unavailable in outpatient setting Justification: Hospitalization for diabetic foot infection (DFI) is determined not only by the severity of infection but also by the logistics of care, including the ability to safely administer necessary treatments. According to the 2023 IWGDF/IDSA Guidelines, one of the strongest justifications for inpatient manage…	CopyEdit Answer: b) Requirement for IV therapy unavailable in outpatient setting Justification: Hospital admission for diabetic foot infection (DFI)—including osteomyelitis—is determined not solely by infection severity, but also by the logistics of delivering care, comorbidities, and the need for multidisciplinary coordination. One of the most practical and guideline-supported reasons for inpati…	Answer: **b) Requirement for IV therapy unavailable in outpatient setting** Justification: The strongest factor supporting hospital admission for a diabetic foot infection (DFI) is the inability to provide necessary intravenous (IV) therapy in an outpatient setting. DFIs caused by organisms like MRSA often require prolonged IV antibiotic treatment to achieve optimal outcomes, especially in cases …	Answer: b) Requirement for intravenous therapy unavailable in an outpatient setting Justification: Hospital admission for a diabetic foot infection (DFI) is strongly supported when intravenous (IV) antibiotic therapy is required and cannot be managed in an outpatient setting. According to the Infectious Diseases Society of America (IDSA) and the International Working Group on the Diabetic Foot (I…	Answer: b) Requirement for IV therapy unavailable in outpatient setting Justification: Hospital admission is most strongly indicated when IV therapy cannot be safely administered in outpatient settings, particularly for pathogens like MRSA requiring prolonged IV regimens (e.g., vancomycin). While Mr. Holt’s infection is classified as moderate (local osteomyelitis without systemic toxicity per IWG…	LLM answer: Answer: [c] Justification: The presence of peripheral arterial disease (PAD) in a diabetic foot infection strongly supports hospitalization, even with stable vital signs. PAD significantly impairs wound healing and increases the risk of limb ischemia, amputation, and treatment failure. IDSA/IWGDF guidelines emphasize that PAD necessitates urgent vascular and surgical evaluation to det…	CopyEdit Answer: b Justification: The most compelling reason to admit a patient with diabetic foot infection (DFI) is when the required treatment or monitoring cannot be provided safely in the outpatient setting. In this case, the patient needs intravenous vancomycin for MRSA osteomyelitis, and if outpatient IV therapy (e.g., home infusion, OPAT) is not feasible due to social, logistical, or heal…	Answer: b) Requirement for IV therapy unavailable in outpatient setting Justification: In the context of managing diabetic foot infections, particularly osteomyelitis caused by methicillin-resistant Staphylococcus aureus (MRSA), the necessity for intravenous (IV) therapy that cannot be effectively administered in an outpatient setting is a critical factor supporting hospital admission. Patients w…
2	4	After 14 days of IV therapy for confirmed osteomyelitis, with clinical response, what is the next appropriate step? a) Discontinue antibiotics and observe for recurrence b) Continue IV therapy for 12 total weeks due to osteomyelitis c) Continue IV for at least 4 weeks before reassessment d) Repeat MRI before deciding on treatment duration in all cases ✅ Correct answer: c 📚 IWGDF/IDSA 2023, Recomm…	makefile CopyEdit Answer: c Justification: In diabetic foot osteomyelitis, a minimum of 4 to 6 weeks of antibiotic therapy is generally recommended once the diagnosis is confirmed, especially in the absence of surgical resection of all infected bone. The fact that Mr. Holt is showing clinical and laboratory improvement after 14 days is encouraging, but 14 days is not sufficient to ensure eradicat…	In the treatment of diabetic foot osteomyelitis, the standard duration of antimicrobial therapy—especially in cases managed medically without surgical resection of all infected bone—is generally at least 4 to 6 weeks. This recommendation is supported by clinical guidelines and evidence indicating that shorter courses are often insufficient for eradicating infection from avascular or poorly perfus…	Answer: c) Continue IV for at least 4 weeks before reassessment Justification: In diabetic foot osteomyelitis (DFO) caused by MRSA, treatment duration is a nuanced decision balancing infection eradication, antimicrobial stewardship, and patient-specific risk factors. Clinical Reasoning: 1. Standard Treatment Principles: - Minimum 4-6 weeks of targeted IV therapy for bone infection - Early respons…	Answer: c Justification: In diabetic foot osteomyelitis (DFO), at least 4 to 6 weeks of antimicrobial therapy is generally recommended if the infected bone has not been surgically resected, and treatment is based on confirmed microbiology and clinical response. Mr. Holt has shown improvement after 10–14 days of IV vancomycin with decreasing drainage, pain, and inflammatory markers—all indicators …	Answer: [c] Justification: For **diabetic foot osteomyelitis (DFO) with clinical improvement**, current guidelines recommend **4–6 weeks of antibiotics** (IV or oral transition if feasible). While **6 weeks total duration** is common, **individualized assessment** is key—this patient is responding, so continuing IV for **at least 4 weeks total** (option c) is reasonable before considering oral st…	Answer: [c] Justification: Given Mr. Holt's clinical improvement (reduced pain and drainage) and the trend of decreasing inflammatory markers and WBC count after 14 days of intravenous vancomycin for confirmed MRSA osteomyelitis, the next appropriate step is to continue IV antibiotics for a longer duration before reassessing the need for further therapy. Option (a) is premature. Discontinuing ant…	LLM answer: Answer: c Justification: Treating diabetic foot osteomyelitis (DFO), especially when caused by MRSA, requires a prolonged course of antibiotics, typically lasting a minimum of 4-6 weeks in total duration, and sometimes longer depending on the extent of infection, adequacy of surgical debridement (if performed), and clinical response. Fourteen days of therapy, even with clinical and la…	CopyEdit Answer: c) Continue IV for at least 4 weeks before reassessment Justification: In diabetic foot osteomyelitis (DFO), the 2023 IWGDF/IDSA Guidelines support an individualized but evidence-informed approach to antibiotic duration. While earlier studies supported longer courses (6–12 weeks), more recent data suggest that 4–6 weeks of antimicrobial therapy is often sufficient, especially in …	CopyEdit Answer: c) Continue IV for at least 4 weeks before reassessment Justification: For diabetic foot osteomyelitis (DFO), treatment duration depends on whether the infected bone was completely resected or retained, and whether the diagnosis was confirmed microbiologically and radiographically, as it was in Mr. Holt’s case. The IDSA guidelines recommend: At least 4–6 weeks of antibiotic thera…	Answer: **c) Continue IV for at least 4 weeks before reassessment** Justification: The treatment of osteomyelitis typically requires prolonged antibiotic therapy to ensure complete eradication of the infection. Current guidelines recommend a minimum duration of 4–6 weeks of antibiotics for diabetic foot osteomyelitis, tailored to the patient's response to therapy. After 14 days, the patient shows…	Answer: c) Continue intravenous therapy for at least 4 weeks before reassessment Justification: The Infectious Diseases Society of America (IDSA) and the International Working Group on the Diabetic Foot (IWGDF) guidelines recommend that the duration of antibiotic therapy for diabetic foot osteomyelitis (DFO) should generally be at least 4 to 6 weeks, depending on the clinical response and the ext…	Answer: c) Continue IV for at least 4 weeks before reassessment Justification: Current evidence supports antibiotic durations of 4–6 weeks for diabetic foot osteomyelitis (DFO), with emerging data suggesting 3 weeks may suffice post-debridement24. However, in Mr. Holt’s case: 1. No surgical debridement: The cited 3-week noninferiority trial2 applies specifically to post-debridementosteomyelitis. …	LLM answer: Answer: [c] Justification: For diabetic foot osteomyelitis managed without surgical debridement, current guidelines recommend 6 weeks of total antibiotic therapy, typically starting with intravenous (IV) followed by oral transition if clinically appropriate13. In this case, after 14 days (2 weeks) of IV vancomycin with clinical improvement, continuing IV therapy for at least 4 more we…	CopyEdit Answer: c Justification: For diabetic foot osteomyelitis (DFO), the typical duration of antibiotic therapy is 4–6 weeks, depending on surgical debridement status, clinical response, and patient-specific factors. Mr. Holt has shown clinical improvement (reduced pain, drainage, improving labs) after 14 days of intravenous therapy, which is encouraging. However, 14 days is generally insuffi…	Answer: c) Continue IV for at least 4 weeks before reassessment Justification: In managing osteomyelitis in patients with diabetic foot infections, the standard recommendation suggests that initial treatment typically requires at least 4 to 6 weeks of intravenous (IV) antibiotic therapy. This treatment duration is crucial for adequately eradicating the infection, particularly in cases complicated…
2	5	What is the recommended next step if signs of infection persist despite 4 weeks of targeted antibiotic therapy? a) Extend the current antibiotic regimen by 2 additional weeks b) Reassess the diagnosis and consider repeat imaging or alternative treatment c) Stop therapy and monitor unless fever or leukocytosis recurs d) Add antipseudomonal therapy to cover potential missed organisms ✅ Correct answ…	makefile CopyEdit Answer: b Justification: Persistent local signs after 4 weeks of targeted antibiotic therapy for diabetic foot osteomyelitis warrant a reassessment of the diagnosis and treatment strategy, rather than reflexive extension or escalation. The persistence of mild warmth and erythema — even in the absence of systemic symptoms — suggests possible ongoing infection, inadequate source c…	Answer: b) Reassess the diagnosis and consider repeat imaging or alternative treatment Justification: When signs of infection persist after a full course of appropriately targeted antibiotic therapy, it is essential to pause and reassess rather than reflexively extend or broaden treatment. Persistent mild erythema and warmth may indicate residual infection, ongoing inflammation, or non-infectious…	Answer: b) Reassess the diagnosis and consider repeat imaging or alternative treatment Justification: Persistent inflammatory signs after 4 weeks of targeted therapy represent a critical diagnostic inflection point in diabetic foot osteomyelitis (DFO) management, demanding a systematic, evidence-based reassessment. Clinical Reasoning: 1. Diagnostic Uncertainty Indicators: - Partially resolved wou…	Answer: b Justification: Persistent local signs of infection (e.g., warmth and erythema) after 4 weeks of targeted therapy for diabetic foot osteomyelitis warrant diagnostic reassessment rather than automatic extension or escalation of antibiotics. Although Mr. Holt is afebrile and systemically well, the residual signs raise concern for either incomplete source control, inadequate tissue penetrat…	Answer: [b] Justification: Persistent local inflammation after 4 weeks of appropriate antibiotics suggests **inadequate source control, non-resolving osteomyelitis, or an alternative diagnosis** (e.g., Charcot neuroarthropathy, persistent soft tissue infection). **Blindly extending antibiotics (option a)** risks unnecessary toxicity without addressing the underlying issue. **Stopping therapy (opt…	Answer: [b] Justification: The persistence of mild warmth and erythema at the wound site despite 4 weeks of targeted antibiotic therapy for confirmed MRSA osteomyelitis raises concerns about inadequate source control, persistent infection, or the presence of other contributing factors. In this situation, the recommended next step is to reassess the diagnosis and consider further investigations. O…	LLM answer: Answer: b Justification: While diabetic foot osteomyelitis (DFO) often requires 4-6 weeks or longer of antibiotic therapy, the persistence of local inflammatory signs (such as warmth and erythema) at the 4-week mark, even in the absence of systemic symptoms and with wound improvement, warrants a careful reassessment rather than automatic continuation or cessation of the current plan. …	CopyEdit Answer: b) Reassess the diagnosis and consider repeat imaging or alternative treatment Justification: Persistent local signs of infection after 4 weeks of targeted therapy for diabetic foot osteomyelitis—such as lingering erythema and warmth—warrant a reevaluation of the current management plan, rather than simply extending or modifying antibiotics blindly. The 2023 IWGDF/IDSA Guidelines…	CopyEdit Answer: b) Reassess the diagnosis and consider repeat imaging or alternative treatment Justification: Persistent local signs (e.g., warmth, erythema) after 4 weeks of targeted therapy for diabetic foot osteomyelitis (DFO)—despite clinical improvement and no systemic features—warrants a diagnostic reassessment rather than automatic extension or modification of antibiotics. Option b is cor…	Answer: **b) Reassess the diagnosis and consider repeat imaging or alternative treatment** Justification: Persistent signs of infection after 4 weeks of targeted antibiotic therapy raise the concern for unresolved or refractory infection, alternative diagnoses, or complications such as residual osteomyelitis. Reassessing the diagnosis and considering repeat imaging is essential to clarify the und…	Answer: b) Reassess the diagnosis and consider repeat imaging or alternative treatment Justification: When signs of infection persist despite 4 weeks of targeted antibiotic therapy for confirmed osteomyelitis, it is crucial to reassess the diagnosis and consider repeat imaging or alternative treatment. The Infectious Diseases Society of America (IDSA) and the International Working Group on the Di…	Answer: b) Reassess the diagnosis and consider repeat imaging or alternative treatment Justification: Persistent local inflammation after 4 weeks of targeted MRSA therapy warrants diagnostic reassessment to evaluate: 1. Treatment failure causes: o Undrained abscess or necrotic bone requiring surgical debridement15 o Biofilm persistence or subtherapeutic vancomycin levels (common in PAD/CKD)17 o U…	LLM answer: Answer: [b] Justification: Persistent local signs (warmth, erythema) after 4 weeks of targeted therapy for osteomyelitis warrant diagnostic reassessment rather than protocol-driven antibiotic extension. IDSA/IWGDF guidelines explicitly recommend re-evaluating for residual infection sources if clinical improvement stalls by this timeframe14. Key considerations: Residual osteomyelitis o…	CopyEdit Answer: b Justification: In a patient with persistent local signs of infection after completing a standard course of antibiotic therapy for osteomyelitis, the most appropriate and guideline-concordant next step is to reassess the diagnosis. This includes evaluating for: Inadequate source control (e.g., residual necrotic bone, undrained abscess) Alternative diagnoses (e.g., Charcot arthro…	Answer: b) Reassess the diagnosis and consider repeat imaging or alternative treatment Justification: In the case of a diabetic foot infection where clinical signs of infection persist after 4 weeks of targeted antibiotic therapy, the most appropriate next step is to reassess the diagnosis and consider repeat imaging or alternative treatment strategies. The persistence of mild warmth and erythema…
3	1	What is the most appropriate next step in managing this critically ill diabetic patient with suspected necrotizing infection? a) Start broad-spectrum antibiotics and request urgent imaging b) Urgent surgical evaluation for debridement or source control c) Delay surgical intervention until cultures are obtained d) Draw blood cultures, send PCR, and empirically start ceftriaxone + vancomycin ✅ Corr…	CopyEdit Answer: b) Urgent surgical evaluation for debridement or source control Justification: This patient presents with hallmark features of necrotizing soft tissue infection (NSTI)—rapid progression, systemic toxicity (fever, tachycardia, altered mental status), crepitus, foul-smelling drainage, and necrosis in the setting of high-risk comorbidities (poorly controlled diabetes, peripheral art…	Answer: b) Urgent surgical evaluation for debridement or source control Justification: This 72-year-old diabetic patient presents with clear signs of a severe soft tissue infection involving the left foot, likely necrotizing fasciitis. The combination of fever, confusion, foul-smelling drainage, crepitus, and necrosis suggests a rapidly progressing, life-threatening soft tissue infection. Immedia…	Answer: b) Urgent surgical evaluation for debridement or source control Justification: This case represents a classic, high-acuity scenario of necrotizing soft tissue infection (NSTI) in a diabetic patient with multiple comorbidities. The clinical picture is highly suspicious for gas gangrene or necrotizing fasciitis, characterized by: 1. Critical Clinical Indicators: - Extensive necrotic tissue …	CopyEdit Answer: b) Justification: This patient presents with classical signs of a necrotizing soft tissue infection (NSTI)—a life-threatening surgical emergency. The combination of systemic toxicity (fever, tachycardia, altered mental status, elevated lactate), rapidly progressing local findings (necrosis, crepitus, foul odor, undermined ulcer), and underlying risk factors (poorly controlled dia…	**Answer: [b]** **Justification:** This patient presents with **necrotizing soft tissue infection (NSTI)**—a **surgical emergency**—given systemic toxicity (fever, confusion, lactic acidosis), crepitus, necrotic tissue, and foul-smelling drainage. The **LRINEC score** (elevated WBC, CRP, lactate, creatinine, and hyperglycemia) further supports this diagnosis. 1. **Time-sensitive surgical interven…	Answer: b) Urgent surgical evaluation for debridement or source control Justification: Mr. Jennings presents with a constellation of findings strongly suggestive of a severe, rapidly progressive necrotizing soft tissue infection (NSTI). His history of poorly controlled diabetes, peripheral artery disease (PAD), prior amputation, and now acute systemic decompensation (fever, tachycardia, altered m…	LLM answer: CopyEdit Answer: b Justification: This patient presents with compelling evidence of sepsis (fever, tachycardia, altered mental status, elevated lactate) secondary to a severe lower extremity soft tissue infection in the setting of poorly controlled diabetes and peripheral artery disease. The physical examination findings of extensive necrotic tissue, a foul-smelling ulcer, and particu…	CopyEdit Answer: b Justification: This patient presents with classic signs of a necrotizing soft tissue infection (NSTI)—a surgical emergency. The key features include: Rapid progression: Worsening foot pain over 2 days, now with systemic decompensation and altered mental status. Tissue findings: Extensive necrosis, blackened tissue, foul odor, crepitus—all hallmark signs of necrotizing fasciitis…	CopyEdit Answer: b) Urgent surgical evaluation for debridement or source control Justification: This patient presents with a classic clinical picture of necrotizing soft tissue infection (NSTI) — a rapidly progressive, life-threatening infection requiring immediate action. Hallmark features include pain out of proportion, systemic toxicity, crepitus, necrotic tissue, and hemodynamic compromise. T…	```makefile Answer: b) Urgent surgical evaluation for debridement or source control ``` **Justification:** This patient presents with a necrotizing soft tissue infection (NSTI), likely a rapidly progressive necrotizing fasciitis. The clinical findings of crepitus, foul odor, extensive necrotic tissue, systemic toxicity (fever, confusion, tachycardia), and elevated serum lactate strongly suggest N…	Answer: b) Urgent surgical evaluation for debridement Justification: The clinical presentation of Mr. Carlos Jennings, including acute systemic decompensation, extensive necrotic tissue, foul-smelling drainage, crepitus, and severe infection markers (elevated WBC, CRP, and serum lactate), strongly suggests necrotizing fasciitis. This is a life-threatening condition requiring immediate surgical in…	Answer: b) Urgent surgical evaluation for debridement or source control Justification: This patient meets criteria for severe diabetic foot infection with necrotizing features (crepitus, necrosis, systemic toxicity, and hemodynamic instability). The IDSA/IWGDF guidelines emphasize that urgent surgical intervention is critical when necrotizing infection, compartment syndrome, or deep abscess is su…	LLM answer: Answer: b Justification: This patient meets clinical criteria for necrotizing fasciitis (NF) given systemic toxicity (fever, lactic acidosis, altered mentation), localized crepitus, necrotic tissue, and rapid progression—all hallmarks of NSTI. In diabetic patients with peripheral arterial disease, NF carries exceptionally high mortality if surgical debridement is delayed13. Surgical u…	makefile CopyEdit Answer: b Justification: This patient presents with multiple red flags for a necrotizing soft tissue infection (NSTI), including rapid progression, systemic toxicity (fever, confusion, tachycardia, hypotension), pain out of proportion, crepitus, foul-smelling drainage, and extensive tissue necrosis. His diabetic status, peripheral arterial disease, and elevated lactate further s…	Answer: b) Urgent surgical evaluation for debridement or source control Justification: Mr. Carlos Jennings presents with significant clinical signs indicative of a necrotizing soft tissue infection, including extensive necrotic tissue and associated systemic symptoms such as fever and confusion. Given the high mortality rates associated with necrotizing fasciitis, early intervention is critical f…
3	2	Which clinical parameters are most relevant when determining the need for hospital admission in this patient? a) Age, comorbidities, and recent decline in functional status b) Infection severity, elevated lactate, and tachycardia c) Severe infection, IV therapy requirement, and close monitoring needs d) Chronic kidney disease, age >70, and time from symptom onset ✅ Correct answer: c 📚 IWGDF/IDSA …	CopyEdit Answer: c) Severe infection, IV therapy requirement, and close monitoring needs Justification: The decision to admit a patient with a serious infection like necrotizing soft tissue infection (NSTI) must center on clinical acuity, resource needs, and the capacity for close monitoring, all of which are encompassed by option (c). This patient clearly requires hospitalization due to: Severe …	Answer: **c) Severe infection, IV therapy requirement, and close monitoring needs** Justification: In this case, the patient is critically ill with a suspected necrotizing soft tissue infection, requiring urgent surgical intervention and intensive care. The primary factors that influence the decision for hospital admission in such a severe clinical scenario include the need for continuous intrave…	Answer: b) Infection severity, elevated lactate, and tachycardia Justification: This selection reflects the most critical acute physiological parameters for determining hospital admission, particularly in a high-risk infectious scenario. The key clinical indicators demonstrate the patient's severity of illness and potential for rapid decompensation: Infection Severity Markers: - Elevated lactate …	CopyEdit Answer: c) Justification: This patient already meets clear criteria for hospital admission—he is critically ill with a necrotizing soft tissue infection, has undergone surgical debridement, and requires complex multidisciplinary care. When considering general indications for hospitalization in the context of serious infections like NSTI, the most relevant factors center on the acute clin…	**Answer: [c]** **Justification:** This patient has already undergone emergent debridement for **necrotizing infection** and is **critically ill** (sepsis, lactic acidosis, systemic inflammatory response). The decision for **hospital admission** is unequivocal, but the question assesses which factors most justify inpatient management. 1. **Infection severity and monitoring needs (Option c) are pa…	Answer: c) Severe infection, IV therapy requirement, and close monitoring needs Justification: While age, comorbidities, recent decline in functional status (option a), specific laboratory values like elevated lactate and vital signs such as tachycardia (option b), and chronic kidney disease with advanced age and time from symptom onset (option d) all contribute to the overall assessment of a pat…	LLM answer: CopyEdit Answer: c Justification: This patient's presentation necessitates hospital admission due primarily to the severity of the infection and the level of care required. The diagnosis of necrotizing soft tissue infection (NSTI) with associated sepsis represents a life- and limb-threatening emergency (severe infection). Management inherently requires interventions that cannot be pro…	CopyEdit Answer: c Justification: While all listed parameters may contribute to the overall picture, the most relevant clinical criteria when determining the need for hospital admission in a patient with diabetic foot infection (DFI)—especially one this severe—are: Severity of infection: This patient clearly meets criteria for severe DFI based on systemic toxicity (sepsis), deep tissue involvemen…	CopyEdit Answer: c) Severe infection, IV therapy requirement, and close monitoring needs Justification: In the context of a critically ill patient with confirmed necrotizing soft tissue infection (NSTI), the key determinants of hospital admission—especially ICU-level care—are the severity of infection, the need for intravenous therapy, and the requirement for intensive monitoring. All of these ar…	```makefile Answer: c) Severe infection, IV therapy requirement, and close monitoring needs ``` **Justification:** The most relevant clinical parameters for hospital admission focus on the patient's need for intensive care and monitoring due to the acute, life-threatening condition. This patient has necrotizing soft tissue infection (NSTI), which poses a high risk of systemic complications, such …	Answer: c) Severe infection, intravenous therapy requirement, and close monitoring needs Justification: In determining the need for hospital admission for Mr. Carlos Jennings, the most relevant clinical parameters are the severity of the infection, the requirement for intravenous therapy, and the need for close monitoring. This patient presents with a severe necrotizing infection, which is a life…	Answer: c) Severe infection, IV therapy requirement, and close monitoring needs Justification: The IWGDF/IDSA guidelines prioritize infection severity, systemic compromise, and care requirements when determining hospitalization26: 1. Severe infection: The patient meets grade 4 criteria (fever, leukocytosis, tachycardia, and elevated lactate >2 mmol/L), mandating hospitalization per IDSA/IWGDF rec…	LLM answer: Answer: b Justification: The decision to admit this patient hinges on acute indicators of life-threatening infection and systemic compromise: Infection severity: Necrotizing features (crepitus, necrotic tissue, foul odor) meet diagnostic criteria for necrotizing soft tissue infection (NSTI), which mandates immediate hospitalization311. Rapid progression (>24-hour symptom escalation) a…	makefile CopyEdit Answer: c Justification: When determining the need for hospital admission in a patient with diabetic foot infection (DFI), especially one already undergoing surgical debridement for a likely severe or necrotizing infection, the most relevant considerations center around infection severity, the need for intravenous therapy, and close clinical monitoring. According to the IWGDF/ID…	Answer: c) Severe infection, IV therapy requirement, and close monitoring needs Justification: In this clinical scenario, the patient displays signs consistent with severe infection, a critical determining factor regarding the necessity for hospital admission. Severe infections necessitate intensive monitoring and potentially aggressive therapeutic interventions, which are not feasible in an outp…
3	3	Should you initiate empiric Pseudomonas coverage in this case? a) Yes, all moderate-to-severe DFIs warrant Pseudomonas coverage b) Yes, if chronic ulcer or recent water exposure is reported c) No, not recommended routinely in patients without risk factors d) No, empiric coverage is needed only in temperate climates ✅ Correct answer: c 📚 IWGDF/IDSA 2023, Recommendation 15	CopyEdit Answer: c) No, not recommended routinely in patients without risk factors Justification: Empiric coverage for Pseudomonas aeruginosa in diabetic foot infections (DFIs) is not routinely indicated unless specific risk factors are present. While Pseudomonas can cause severe infections, its role in DFIs is generally limited to certain settings. Key risk factors justifying empiric anti-pseudo…	Answer: **c) No, not recommended routinely in patients without risk factors** Justification: Empiric **Pseudomonas aeruginosa** coverage is *not routinely recommended* for diabetic foot infections (DFIs) unless specific risk factors are present. While this patient is critically ill with a severe soft tissue infection, the decision to cover *Pseudomonas* empirically should be individualized based …	Answer: c) No, not recommended routinely in patients without risk factors Justification: The decision to initiate Pseudomonas aeruginosa coverage requires nuanced clinical reasoning based on specific risk stratification, not blanket application. In this case, Pseudomonas empiric coverage is not automatically indicated. Key Considerations for Pseudomonas Risk: 1. Specific High-Risk Factors - Persi…	CopyEdit Answer: c) Justification: Empiric coverage for Pseudomonas aeruginosa in diabetic foot infections (DFIs), including necrotizing soft tissue infections, is not recommended routinely and should be guided by individual risk factors and local epidemiology. While Pseudomonas is a possible pathogen in DFIs, its role is uncommon unless specific risk factors are present, such as: Recent exposure…	**Answer: [b]** **Justification:** The decision to empirically cover **Pseudomonas aeruginosa** in diabetic foot infections (DFIs) depends on **specific risk factors**, not universal severity (Option a) or geography (Option d). ### Key Considerations: 1. **Pseudomonas Risk Factors:** - **Chronic ulcers** (common in long-standing diabetes, like this patient). - **Prior antibiotic use** (induces re…	Answer: c) No, not recommended routinely in patients without risk factors Justification: While Mr. Jennings has a severe, limb-threatening diabetic foot infection (DFI) with systemic signs, empiric Pseudomonas aeruginosa coverage is not routinely recommended for all moderate-to-severe DFIs. The initial Gram stain showing gram-negative rods raises the possibility of Pseudomonas, but it doesn't def…	LLM answer:Shape CopyEdit Answer: b Justification: The decision to include empiric coverage for Pseudomonas aeruginosa in diabetic foot infections (DFIs) should be based on patient-specific risk factors, infection severity, and local antibiogram data, rather than being a routine addition for all moderate-to-severe infections (making option 'a' incorrect). Current guidelines generally do not recom…	CopyEdit Answer: c Justification: Empiric Pseudomonas aeruginosa coverage is not routinely recommended in diabetic foot infections (DFIs) unless the patient has specific risk factors. According to the 2023 IWGDF/IDSA guidelines: “Empiric therapy against Pseudomonas is generally unnecessary unless risk factors are present.” Relevant risk factors include: Chronic wounds (especially if previously tr…	CopyEdit Answer: c) No, not recommended routinely in patients without risk factors Justification: Empiric coverage for Pseudomonas aeruginosa in diabetic foot infections (DFIs), including necrotizing forms, is not routinely indicated unless specific risk factors are present. Current guidelines from the Infectious Diseases Society of America (IDSA) and International Working Group on the Diabetic F…	```makefile Answer: c) No, not recommended routinely in patients without risk factors ``` **Justification:** Empiric coverage for *Pseudomonas aeruginosa* in diabetic foot infections (DFIs) is not routinely required unless specific risk factors are present. This patient has a severe soft tissue infection, but there are no explicit indicators of Pseudomonas risk, such as prolonged ulceration, prev…	Answer: c) No, not recommended routinely in patients without risk factors Justification: Empiric coverage for Pseudomonas aeruginosa is not routinely recommended in diabetic foot infections (DFIs) unless specific risk factors are present. According to the Infectious Diseases Society of America (IDSA) guidelines, empiric therapy targeting Pseudomonas aeruginosa should be considered if the patient …	Answer: c) No, not recommended routinely in patients without risk factors Justification: The IWGDF/IDSA guidelines explicitly advise against routine empirical Pseudomonas aeruginosa coverage in diabetic foot infections (DFIs) unless specific risk factors are present147. Key considerations for this case: 1. Geographical factors: This patient’s location is unspecified, but guidelines recommend empi…	LLM answerShape Answer: c Justification: Empiric Pseudomonas aeruginosa coverage is not routinely indicated for this patient based on current guidelines and clinical context: Guideline recommendations: IDSA/IWGDF guidelines explicitly advise against routine antipseudomonal coverage in temperate climates unless specific risk factors exist (e.g., recent isolation of Pseudomonas, tropical climate, o…	makefile CopyEdit Answer: c Justification: Routine empiric coverage for Pseudomonas aeruginosa is not recommended in all cases of moderate-to-severe diabetic foot infections (DFIs). The IWGDF/IDSA 2023 guidelines emphasize a risk-based approach to antimicrobial selection. P. aeruginosa should be considered only in patients with specific risk factors, such as: Chronic ulcers, especially those repe…	Answer: b) Yes, if chronic ulcer or recent water exposure is reported Justification: In the context of diabetic foot infections (DFIs), empiric coverage for Pseudomonas aeruginosa should be considered based on specific risk factors associated with this organism. Pseudomonas aeruginosa is particularly known to colonize and infect chronic wounds, such as diabetic ulcers, especially under certain co…
3	4	Given ongoing local ischemia and infection, what additional specialty should be consulted at this point? a) Wound care team b) Vascular surgery c) Endocrinology d) Infectious Disease ✅ Correct answer: b 📚 IWGDF/IDSA 2023, Recommendation 20	CopyEdit Answer: b) Vascular surgery Justification: This patient has a persistent ischemic wound in the context of known peripheral arterial disease (PAD), diabetes, and recent necrotizing infection. Despite appropriate antimicrobial therapy and systemic stabilization, the presence of ongoing tissue necrosis and ischemia near the heel strongly indicates compromised perfusion — a critical barrier …	Answer: **b) Vascular surgery** Justification: At this point in the clinical course, the patient has shown **systemic stabilization** with appropriate source control and targeted antibiotic therapy. However, **persistent local ischemia and residual necrotic tissue near the heel** are ongoing problems that put him at continued risk for poor wound healing, recurrent infection, and potential limb lo…	Answer: b) Vascular surgery Justification: The persistent local ischemia and ongoing tissue necrosis in this diabetic patient with peripheral artery disease (PAD) necessitate urgent vascular surgical evaluation for several critical reasons: Comprehensive Clinical Context: - Long-standing diabetes (20+ years) - Known peripheral arterial disease - Previous toe amputation - Ongoing tissue perfusion …	CopyEdit Answer: b) Justification: The patient now has persistent local ischemia and tissue necrosis in the context of known peripheral arterial disease (PAD). Despite systemic stabilization and targeted antibiotic therapy, adequate perfusion is critical for wound healing, infection control, and limb salvage. Therefore, the most appropriate next specialty to consult is vascular surgery. Vascular …	**Answer: [b]** **Justification:** While this patient has benefited from **source control (debridement)** and **appropriate antibiotics**, **persistent ischemia and necrosis** indicate **underlying vascular compromise** that must be addressed for long-term healing. ### Key Considerations: 1. **Vascular Surgery (Option b) is Critical:** - **Peripheral arterial disease (PAD)** is a major contributo…	Answer: b) Vascular surgery Justification: While the patient has stabilized systemically and the acute infection is being addressed with appropriate antibiotics, the persistence of local ischemia and residual tissue necrosis near the heel is a significant concern in this patient with known peripheral artery disease (PAD). Ischemia compromises tissue perfusion, which is essential for wound healing…	LLM answer: CopyEdit Answer: b Justification: The patient has stabilized from the acute septic episode and has received appropriate surgical source control and targeted antimicrobial therapy based on culture results. However, the key remaining challenge highlighted is the persistence of ischemia and residual tissue necrosis near the heel. This strongly indicates that poor peripheral perfusion, st…	CopyEdit Answer: b Justification: At this stage in the patient’s clinical course, the most pressing barrier to healing is ongoing local ischemia and tissue necrosis, particularly in a patient with known peripheral artery disease (PAD) and prior toe amputation. The presence of persistent ischemia significantly impairs tissue healing and predisposes to recurrent infection—even with appropriate anti…	CopyEdit Answer: b) Vascular surgery Justification: In the setting of persistent ischemia and tissue necrosis despite systemic stabilization and appropriate antimicrobial therapy, vascular surgery is the most critical next consult. The underlying issue now is inadequate perfusion, which continues to compromise wound healing and promotes recurrent infection risk. In patients like Mr. Jennings—with…	```makefile Answer: b) Vascular surgery ``` **Justification:** The patient's ongoing local ischemia and tissue necrosis near the heel necessitate the expertise of vascular surgery. Chronic ischemia significantly impairs wound healing and predisposes to recurrent infections. This individual’s longstanding diabetes, peripheral arterial disease (PAD), and history of absent distal pulses underscore t…	Answer: b) Vascular surgery Given Mr. Carlos Jennings' ongoing local ischemia and residual tissue necrosis, consultation with vascular surgery is essential. The combination of diabetes, peripheral artery disease (PAD), and foot infection significantly increases the risk of poor clinical outcomes if both the infection and ischemia are not adequately addressed. The Infectious Diseases Society of Am…	Answer: b) Vascular surgery Justification: The persistence of ischemia (absent pulses, PAD history, residual necrosis) and non-healing infection despite systemic stabilization mandates urgent vascular evaluation. Key considerations: 1. Critical limb ischemia: The IWGDF guidelines (Recommendation 6) require urgent vascular imaging and revascularization in patients with diabetic foot ulcers and PAD…	LLM answer: Answer: b Justification: Persistent ischemia despite systemic stabilization necessitates vascular surgery consultation to address compromised perfusion—the critical barrier to wound healing. Revascularization urgency: This patient has known PAD and residual necrosis, meeting criteria for chronic limb-threatening ischemia (CLTI). Revascularization (endovascular or bypass) is the only i…	makefile CopyEdit Answer: b Justification: In a patient with diabetic foot infection (DFI) and ongoing local ischemia—particularly near the heel, a pressure-prone area—vascular surgery consultation is critical. Local ischemia impairs antibiotic delivery, delays wound healing, and increases the risk of limb loss. Addressing perfusion deficits is often essential for infection resolution and limb pr…	Answer: b) Vascular surgery Justification: In this clinical scenario, the patient has stabilized systemically following the treatment of a diabetic foot infection, yet persistent local ischemia and residual necrosis near the heel remain significant clinical issues. As ischemia complicates the healing process of diabetic foot ulcers and poses a risk for further tissue loss, appropriate blood flow …
3	5	What is the minimum duration of follow-up needed before confirming remission of diabetic foot osteomyelitis? a) 5 months b) 7 months c) 3 months d) 6 months ✅ Correct answer: d 📚 IWGDF/IDSA 2023, Recommendation 17	CopyEdit Answer: d) 6 months Justification: According to evidence-based guidelines, remission of diabetic foot osteomyelitis (DFO) is typically defined by sustained clinical resolution for at least 6 months after treatment completion. This includes: Absence of clinical signs of infection (e.g., pain, erythema, drainage), Radiographic stability or improvement if imaged, And, importantly, no wound …	Answer: **d) 6 months** Justification: Diabetic foot osteomyelitis (DFO) is a challenging condition to treat and monitor due to the potential for recurrence, even after initial clinical resolution. According to expert guidelines and multiple studies, **a minimum of 6 months of clinical follow-up** is recommended to reliably assess for **remission** of osteomyelitis. Remission is typically defined…	Answer: d) 6 months Justification: The determination of osteomyelitis remission in diabetic foot infections requires a comprehensive, evidence-based approach to follow-up, balancing clinical assessment with microbiological resolution. Clinical Rationale: 1. Infection Dynamics - Diabetic foot osteomyelitis has complex healing patterns - High risk of recurrence - Slow resolution of inflammatory pro…	CopyEdit Answer: d) Justification: For diabetic foot osteomyelitis (DFO), clinical remission is typically confirmed after at least 6 months of follow-up with no signs of recurrent infection. This time frame allows for meaningful evaluation of wound healing, absence of drainage or inflammation, and lack of systemic or radiologic evidence of osteomyelitis recurrence. Multiple guidelines and studies…	**Answer: [d]** **Justification:** Diabetic foot osteomyelitis (DFO) requires **long-term follow-up** to confirm remission due to the risk of **relapse or treatment failure**, even after apparent clinical resolution. ### Key Considerations: 1. **IDSA Guidelines & Evidence:** - **6 months** is the **minimum** follow-up period recommended to confirm remission (Option d). - Studies show relapse can …	Answer: d) 6 months Justification: The definition of remission for diabetic foot osteomyelitis (DFO) typically requires a combination of clinical and, ideally, radiographic improvement, along with the completion of an appropriate course of antibiotic therapy. While the exact duration of follow-up to confirm remission can be debated and may vary based on individual patient factors and the extent o…	LLM answer: CopyEdit Answer: d Justification: Confirming remission or cure of diabetic foot osteomyelitis (DFO) requires a period of observation after the cessation of targeted therapy (or after initial clinical resolution) to monitor for relapse. Osteomyelitis can be challenging to eradicate, and recurrences may manifest weeks or months later. While there isn't universal consensus on the exact m…	CopyEdit Answer: d Justification: For diabetic foot osteomyelitis (DFO), the definition of remission includes absence of clinical signs of infection and wound closure for a sustained period after completion of antibiotic therapy and/or surgical intervention. According to the IWGDF/IDSA guidelines, and reinforced by clinical trials and cohort studies, 6 months is generally accepted as the minimum …	CopyEdit Answer: d) 6 months Justification: The minimum duration of follow-up required to confirm remission of diabetic foot osteomyelitis (DFO) is generally accepted to be at least 6 months. This time frame reflects the chronic and often relapsing nature of DFO, where shorter follow-up may miss late recurrences, especially in patients with comorbidities such as peripheral arterial disease, chron…	```makefile Answer: d) 6 months ``` **Justification:** The minimum duration of follow-up to confirm remission of diabetic foot osteomyelitis (DFO) is 6 months. This timeframe allows for sufficient observation to ensure complete resolution of infection, proper wound healing, and absence of recurrence. Osteomyelitis in diabetic patients can be particularly challenging due to impaired healing, vascu…	The Infectious Diseases Society of America (IDSA) guidelines recommend using a minimum follow-up duration of 6 months after the end of antibiotic therapy to diagnose remission of diabetes-related osteomyelitis of the foot. This recommendation is based on the chronic nature of diabetic foot osteomyelitis (DFO), which resolves slowly and frequently recurs if not adequately treated. The guidelines s…	Answer: d) 6 months Justification: The IWGDF/IDSA guidelines explicitly recommend a minimum 6-month follow-up after antibiotic cessation to confirm remission of diabetic foot osteomyelitis (DFO)1. This aligns with evidence showing recurrence risks persist beyond shorter intervals: 1. Recurrence patterns: Studies demonstrate relapse rates of 20-25% within 1-3 years post-treatment, often occurring …	LLM answer: Answer: d Justification: The minimum duration of follow-up required to confirm remission of diabetic foot osteomyelitis is 6 months after the end of antibiotic therapy. Both the International Working Group on the Diabetic Foot (IWGDF) and Infectious Diseases Society of America (IDSA) guidelines specify that remission should be assessed at least 6 months post-therapy to reliably exclud…	makefile CopyEdit Answer: d Justification: The minimum duration of follow-up to confirm remission of diabetic foot osteomyelitis (DFO) is 6 months, according to the IWGDF/IDSA 2023 guidelines and expert consensus. This timeframe is used to ensure sustained resolution of infection and adequate wound healing without recurrence, which distinguishes true remission from temporary improvement. Remissio…	Answer: d) 6 months Justification: The management of diabetic foot osteomyelitis (DFO) requires careful monitoring of the healing process and confirmation of remission. Based on available literature, a minimum follow-up duration of 6 months is indicated before confirming remission of diabetic foot osteomyelitis. Multiple studies highlight that significant time is needed for both clinical assessme…
4	1	Given this presentation, how would you classify the severity of infection? a) Mild — local signs of infection are present but not extensive, and no systemic signs b) Mild — ulcer size <3 cm and no deep involvement c) Moderate — based on ulcer size >2 cm and PAD suspicion d) Cannot classify without vascular studies and MRI ✅ Correct answer: a 📚 IWGDF/IDSA 2023, Recommendation 1	makefile CopyEdit Answer: a Justification: This clinical picture fits a mild diabetic foot infection under the criteria established by the Infectious Diseases Society of America (IDSA) and International Working Group on the Diabetic Foot (IWGDF). The key elements that support this classification: Local signs of infection: Erythema extending less than 2 cm from the ulcer edge, mild warmth and tend…	Answer: a) Mild — local signs of infection are present but not extensive, and no systemic signs Justification: The patient presents with a plantar ulcer that has local signs of infection, including erythema (mild) and warmth, but there are no signs of deeper tissue involvement or systemic symptoms. He is afebrile and his white blood cell count is within normal limits, further supporting the absen…	Answer: a Justification: This case represents a classic diabetic foot ulcer with mild infection, and I'll break down the key clinical reasoning: Infection Classification Criteria: The IDSA (Infectious Diseases Society of America) diabetic foot infection guidelines provide clear stratification criteria. In this scenario, we have: - Localized inflammatory signs (mild erythema, warmth, tenderness) -…	CopyEdit Answer: a) Justification: This case meets the Infectious Diseases Society of America (IDSA) and International Working Group on the Diabetic Foot (IWGDF) criteria for mild diabetic foot infection (DFI). To break this down: Local infection is present: The patient has erythema (0.5–0.8 cm beyond the ulcer edge), mild warmth, and tenderness localized to the area of the ulcer. These findings …	Answer: [a] Justification: This patient meets criteria for **mild diabetic foot infection (DFI)** based on the Infectious Diseases Society of America (IDSA) classification system. Key features supporting this include: 1. **Local signs of infection** (erythema, warmth, tenderness) confined to a limited area (<2 cm beyond ulcer edges). 2. **No systemic signs** (afebrile, normal WBC). 3. **No deep t…	Answer: a) Mild — local signs of infection are present but not extensive, and no systemic signs Justification: The classification of diabetic foot infections (DFIs) typically relies on clinical criteria that assess both the local extent of the infection and the presence of systemic signs. Several classification systems exist, including the IDSA/IWGDF criteria, which is commonly used. Mr. Robertso…	LLM answer: Answer: a Justification: Based on the clinical information provided, this patient's diabetic foot infection (DFI) aligns best with the criteria for a mild infection according to standard guidelines, such as those from the Infectious Diseases Society of America (IDSA). The key features supporting this classification are: Presence of local inflammation: The patient exhibits clear local …	Answer: a) Justification: According to the 2023 IWGDF/IDSA guidelines, diabetic foot infections (DFIs) are classified into mild, moderate, or severe based on clinical findings rather than imaging or vascular studies alone. The key differentiator is the extent of local infection and presence or absence of systemic inflammatory response. In this case: The ulcer is localized, measuring ~2.5 cm with …	CopyEdit Answer: a Justification: This patient meets Infectious Diseases Society of America (IDSA) and International Working Group on the Diabetic Foot (IWGDF) criteria for a mild diabetic foot infection (DFI). According to the 2012 IDSA guidelines (updated in 2019 by IWGDF), diabetic foot infections are classified as follows: Mild: Local infection involving only the skin and subcutaneous tissue,…	Answer: **a) Mild — local signs of infection are present but not extensive, and no systemic signs** Justification: This patient presents with local signs of infection (erythema, warmth, tenderness) confined to the right foot ulcer. There is no evidence of systemic involvement, as indicated by the absence of fever, normal WBC count, and lack of systemic inflammatory signs. The erythema is limited …	Answer: a Justification: The classification of the severity of diabetic foot infections (DFIs) is guided by the Infectious Diseases Society of America (IDSA) and the International Working Group on the Diabetic Foot (IWGDF) guidelines. According to these guidelines, a mild infection is characterized by the presence of at least two local signs of inflammation (e.g., erythema, warmth, tenderness, in…	Answer: [a] Justification: This patient meets criteria for mild diabetic foot infection (DFI)136: • Local signs: Erythema <2 cm from ulcer edge (0.5–0.8 cm), warmth, and tenderness without fluctuance, necrosis, or drainage16. • No systemic involvement: Afebrile, normal WBC, and absence of SIRS criteria13. • Ulcer characteristics: Clean 2.5 cm ulcer without radiographic evidence of osteomyelitis o…	LLM answer: Answer: [a] Justification: The patient’s presentation aligns with a mild diabetic foot infection (Grade 2) per the IDSA/IWGDF classification1245. Key criteria include: Local signs of infection: Erythema (0.5–0.8 cm beyond the ulcer edge), warmth, and tenderness135. These meet the requirement of ≥2 inflammatory signs. No systemic involvement: Afebrile, normal WBC (7.8 x10⁹/L), and abse…	CopyEdit Answer: [a] Justification: The classification of diabetic foot infection (DFI) severity is guided by the IWGDF/IDSA criteria, which stratify infections into mild, moderate, and severe categories based on clinical features—not on imaging or vascular studies alone. In this case: The patient has local signs of infection: erythema extending less than 2 cm around the ulcer, mild warmth, and t…	Answer: a Justification: The classification of diabetic foot infections (DFIs) relies on established guidelines that define severity based on local and systemic signs of infection, depth of the ulcer, and associated complications. In this clinical scenario, Mr. Alan Robertson presents with a plantar foot ulcer measuring 2.5 cm in size, local erythema, mild warmth, and tenderness, but without syst…
4	2	Which classification system is currently recommended in international guidelines for diabetic foot infection severity? a) University of Texas staging system b) IWGDF/IDSA infection classification c) Wagner ulcer classification d) PEDIS infection score ✅ Correct answer: b 📚 IWGDF/IDSA 2023, Recommendation 1	makefile CopyEdit Answer: b Justification: The IWGDF/IDSA classification system is the internationally recommended standard for assessing the severity of diabetic foot infections. It is explicitly designed to guide clinical decision-making, including antimicrobial therapy, hospitalization needs, and monitoring treatment response. This system classifies infection into: Uninfected Mild: Local infec…	Answer: **b) IWGDF/IDSA infection classification** Justification: The **International Working Group on the Diabetic Foot (IWGDF)** in collaboration with the **Infectious Diseases Society of America (IDSA)** provides the most widely accepted and guideline-recommended classification system for the severity of diabetic foot infections. This system classifies infections into **uninfected, mild, moder…	Answer: b Justification: The IWGDF (International Working Group on the Diabetic Foot)/IDSA (Infectious Diseases Society of America) infection classification system is the current gold standard for systematically assessing diabetic foot infection severity. This system provides a clinically practical, evidence-based approach to stratifying infection risk and guiding management. Key Characteristics …	CopyEdit Answer: b) Justification: The IWGDF/IDSA infection classification system is the recommended framework in international guidelines for assessing the severity of diabetic foot infections (DFIs). This system is specifically designed to guide both clinical management and research, and it aligns with U.S. FDA criteria as well. It categorizes infections as: Uninfected Mild: Local infection inv…	Answer: [b] Justification: The **IWGDF/IDSA infection classification** (b) is the most widely endorsed system in current international guidelines (including IDSA, IWGDF, and ADA) for stratifying diabetic foot infection (DFI) severity. It categorizes infections as: - **Mild** (local findings only, as in this case), - **Moderate** (deeper/localized infection without systemic inflammation), or - **S…	Answer: b) IWGDF/IDSA infection classification Justification: The International Working Group on the Diabetic Foot (IWGDF) and the Infectious Diseases Society of America (IDSA) have jointly1 published comprehensive guidelines for the diagnosis and management of diabetic foot infections, and their classification system is widely recommended in international guidelines. This classification system s…	LLM answer: Answer: b Justification: The classification system specifically recommended and detailed in current major international guidelines for assessing the severity of diabetic foot infection is the IWGDF/IDSA system. Here's why: IWGDF/IDSA Focus: The International Working Group on the Diabetic Foot (IWGDF) and the Infectious Diseases Society of America (IDSA) have collaborated extensively o…	Answer: b) Justification: The IWGDF/IDSA infection classification system is the internationally recommended standard for classifying the severity of diabetic foot infections (DFIs). It is specifically designed to guide diagnosis, treatment decisions, and clinical monitoring of DFIs and is endorsed in the 2023 IWGDF/IDSA guidelines. This classification divides DFI into four categories based on cli…	CopyEdit Answer: b Justification: The IWGDF/IDSA infection classification is the recommended system in current international guidelines for categorizing diabetic foot infection (DFI) severity, and it is explicitly designed to guide antimicrobial therapy, hospitalization decisions, and monitoring. The system was developed jointly by the Infectious Diseases Society of America (IDSA) and the Interna…	Answer: **b) IWGDF/IDSA infection classification** Justification: The International Working Group on the Diabetic Foot (IWGDF) and Infectious Diseases Society of America (IDSA) jointly recommend using their infection classification system for diabetic foot infections (DFIs). This approach is widely recognized and endorsed in international guidelines as a formal and standardized method to classify…	Answer: b The severity of Mr. Alan Robertson's diabetic foot infection should be documented using the International Working Group on the Diabetic Foot/Infectious Diseases Society of America (IWGDF/IDSA) infection classification. Justification: The IWGDF/IDSA classification system is the most widely recommended and validated system for assessing the severity of diabetic foot infections. According …	Answer: [b] Justification: The IWGDF/IDSA classification is explicitly endorsed in current international guidelines as the primary system for assessing diabetic foot infection (DFI) severity159: • Structure: o Mild (Grade 2): ≥2 local inflammatory signs (e.g., erythema <2 cm, tenderness) without systemic involvement or deep tissue extension156. o Moderate (Grade 3): Erythema ≥2 cm, lymphangitis, …	LLM answer: Answer: [b] Justification: The IWGDF/IDSA classification is the internationally endorsed system for diabetic foot infection severity, as explicitly stated in the 2023 IDSA/IWGDF guidelines1910. Key reasons: Validation and adoption: Validated for predicting hospitalization needs, amputation risk, and treatment outcomes26. Specifically designed to integrate infection depth (superficial …	CopyEdit Answer: [b] Justification: The IWGDF/IDSA infection classification system is the internationally recommended standard for assessing the severity of diabetic foot infection (DFI) and guiding treatment decisions. This classification was developed jointly by the International Working Group on the Diabetic Foot (IWGDF) and the Infectious Diseases Society of America (IDSA) and is embedded in …	Answer: b Justification: The classification system currently recommended in international guidelines for diabetic foot infection severity is the IWGDF/IDSA infection classification system. This framework has been widely endorsed due to its structured approach to evaluating diabetic foot infections (DFIs), emphasizing the need for clinical assessment that incorporates both local and systemic signs…
4	3	What is the most appropriate method for microbiologic sampling in this context? a) Superficial swab of the ulcer after cleaning b) Deep tissue specimen via curettage or biopsy from ulcer base c) Aspirate from peri-ulcer edema d) Delay culture until purulence develops ✅ Correct answer: b 📚 IWGDF/IDSA 2023, Recommendation 5	makefile CopyEdit Answer: b Justification: The most appropriate method for microbiologic sampling in a diabetic foot infection, particularly when there is no purulent drainage, is to obtain a deep tissue specimen via curettage or biopsy from the ulcer base after thorough cleaning and debridement. This approach provides the most accurate representation of the causative pathogens, avoiding contamin…	Answer: **b) Deep tissue specimen via curettage or biopsy from ulcer base** Justification: In diabetic foot infections, accurate microbiologic diagnosis is crucial for guiding therapy. When there is **no drainage or purulence**, and empiric antibiotics are being considered, the **most reliable method for identifying causative pathogens** is obtaining a **deep tissue specimen**. A **curettage or b…	Answer: b Justification: In this diabetic foot ulcer scenario, deep tissue specimen via curettage or biopsy represents the most accurate method for microbiologic sampling, aligning with current infectious disease guidelines and clinical best practices. Rationale for Deep Tissue Sampling: 1. Superficial swabs (option a) are notoriously unreliable in diabetic foot infections: - Typically colonized …	CopyEdit Answer: b) Justification: In the absence of drainage or purulence, the most appropriate and guideline-recommended method for microbiologic sampling in a diabetic foot infection is deep tissue specimen collection via curettage or biopsy from the ulcer base after debridement. Here’s why: Superficial swabs (a), even after cleaning, frequently yield colonizing flora that do not reflect the t…	Answer: [b] Justification: In diabetic foot infections (DFIs), **deep tissue sampling (b)** via curettage or biopsy from the ulcer base is the gold standard for microbiologic diagnosis when no purulent material is present. This approach: - **Avoids superficial colonizers** (e.g., *Staphylococcus epidermidis*, diphtheroids) that contaminate swabs (a), which lack specificity. - **Captures true path…	Answer: b) Deep tissue specimen via curettage or biopsy from ulcer base Justification: In the absence of purulent drainage, a superficial swab of the ulcer surface (option a) is generally not recommended for accurate microbiologic diagnosis of a diabetic foot infection. Superficial swabs primarily sample colonizing flora, which may not represent the causative pathogens of a deeper tissue infectio…	LLM answer: Answer: b Justification: For obtaining reliable microbiological data from a clinically infected diabetic foot ulcer without purulent drainage or exposed bone, the preferred method recommended by IDSA/IWGDF guidelines is a deep tissue specimen obtained after appropriate wound preparation. Here’s the reasoning: Unreliability of Superficial Swabs: Superficial swabs (option a) are strongl…	Answer: b) Justification: In diabetic foot infections (DFIs), accurate microbiologic identification is essential for targeted therapy — especially given the high prevalence of polymicrobial and antibiotic-resistant organisms in chronic ulcers. The 2023 IWGDF/IDSA guidelines strongly recommend obtaining deep tissue specimens, as these provide the most clinically relevant and accurate data. In this…	CopyEdit Answer: b Justification: The most appropriate method for microbiologic sampling in a diabetic foot infection without drainage is to obtain a deep tissue specimen—via curettage or biopsy from the ulcer base after debridement. This approach is endorsed by the IDSA and IWGDF guidelines because it most accurately reflects the causative pathogens in infected tissue, rather than colonizers or …	Answer: **b) Deep tissue specimen via curettage or biopsy from ulcer base** Justification: In cases of diabetic foot ulcers, superficial swabs (option a) are often contaminated by skin flora and may not accurately reflect the pathogens causing the infection. The preferred and most reliable method is obtaining a deep tissue specimen via curettage or biopsy from the ulcer base (option b), as this m…	Answer: b The most appropriate method for microbiologic sampling in the context of Mr. Alan Robertson's diabetic foot ulcer is to obtain a deep tissue specimen via curettage or biopsy from the ulcer base. The Infectious Diseases Society of America (IDSA) and the International Working Group on the Diabetic Foot (IWGDF) guidelines recommend collecting a tissue specimen for culture in cases of diabe…	Answer: [b] Justification: In non-draining diabetic foot ulcers, deep tissue sampling (via curettage or biopsy) is the most reliable method for microbiologic assessment: • Superior bacterial yield: Studies demonstrate deep tissue samples recover more pathogens (3.7 organisms/sample vs. 3.0 for swabs) and critical anaerobes (e.g., Clostridium perfringens) missed by superficial methods235. • Avoids…	LLM answer: The optimal microbiologic sampling method in this scenario is deep tissue specimen via curettage or biopsy from the ulcer base (option b). Key justifications: Superior pathogen detection: Deep tissue samples (curettage/biopsy) recover significantly more pathogens than superficial swabs, including anaerobes (e.g., Clostridium perfringens) and polymicrobial infections34. Swabs miss 20–4…	CopyEdit Answer: [b] Justification: In diabetic foot infections (DFIs), accurate microbiologic diagnosis is essential to guide targeted therapy. The IWGDF/IDSA guidelines recommend obtaining a deep tissue specimen—preferably through curettage or biopsy from the ulcer base after cleaning and debridement—as the most reliable method for identifying causative pathogens. Key points supporting option b…	Answer: b Justification: In the context of diabetic foot infections (DFIs) without the presence of purulence, obtaining a microbiological sample is essential to guide appropriate antimicrobial therapy. The most effective and reliable method for microbiological sampling in such cases is acquiring a deep tissue specimen through curettage or biopsy from the ulcer base, which helps in identifying the…
4	4	What is the recommended duration of antibiotic therapy for this patient? a) 3 days, given the mild severity b) 7–14 days, depending on clinical response c) 4 weeks to ensure adequate treatment of deep infection d) Until complete wound closure is achieved ✅ Correct answer: b 📚 IWGDF/IDSA 2023, Recommendation 12b	makefile CopyEdit Answer: b Justification: For mild diabetic foot infections, the recommended antibiotic duration is 7 to 14 days, depending on clinical response. This guidance is consistent with international standards, including the IDSA/IWGDF guidelines. In this case: The infection is mild, with superficial involvement and no evidence of osteomyelitis or deep tissue extension. The causative or…	Answer: **b) 7–14 days, depending on clinical response** Justification: For **mild diabetic foot infections**, guidelines from the **Infectious Diseases Society of America (IDSA)** and the **International Working Group on the Diabetic Foot (IWGDF)** recommend a treatment duration of **1 to 2 weeks**, depending on clinical progress. In this case: - The infection is classified as **mild**, with no …	Answer: b Justification: The recommended antibiotic duration of 7-14 days represents the current evidence-based approach for mild diabetic foot infections with MSSA (Methicillin-Sensitive Staphylococcus aureus) colonization, balancing effective treatment with antimicrobial stewardship principles. Clinical Reasoning: Key Considerations: - Mild infection without systemic involvement - Localized sup…	CopyEdit Answer: b) Justification: For a mild diabetic foot infection (DFI) without evidence of deep tissue involvement (e.g., no osteomyelitis, abscess, or necrosis), the recommended antibiotic duration is 7–14 days, tailored to the patient's clinical response. Here’s the rationale: Both IDSA and IWGDF guidelines recommend that mild infections be treated for about 1–2 weeks, with the exact durat…	Answer: [b] Justification: For **mild diabetic foot infections (DFIs)** with **no evidence of osteomyelitis** (as in this case), the recommended antibiotic duration is **1–2 weeks (b)**, guided by clinical response. Key points: - IDSA/IWGDF guidelines specify **7–14 days** for soft-tissue-only infections, provided there is clear improvement (reduced erythema, warmth, tenderness). - A 3-day course…	Answer: b) 7–14 days, depending on clinical response Justification: The recommended duration of antibiotic therapy for a mild, uncomplicated diabetic foot infection involving only soft tissue, such as in Mr. Robertson's case with localized cellulitis and no evidence of osteomyelitis or deep abscess, is typically 1 to 2 weeks (7–14 days), according to the IWGDF/IDSA guidelines. The exact duration …	LLM answer: Answer: b Justification: For a mild diabetic foot infection (DFI) involving only skin and soft tissue, as described in this case (IWGDF/IDSA Grade 2), the standard recommended duration of antibiotic therapy according to current IDSA and IWGDF guidelines is typically 1 to 2 weeks (7–14 days). Here's the rationale: Targeting Infection, Not Colonization or Wound Closure: Antibiotics are …	Answer: b) Justification: For mild diabetic foot infections (DFIs), the 2023 IWGDF/IDSA guidelines recommend an antibiotic duration of 1 to 2 weeks, depending on clinical response. This guidance is based on evidence showing that shorter durations are usually sufficient in the absence of deep or systemic involvement. Key details supporting this choice: The patient has a mild infection (localized e…	CopyEdit Answer: b Justification: For a mild diabetic foot infection without evidence of osteomyelitis or deep tissue involvement, the recommended duration of antibiotic therapy is 7–14 days, tailored to the clinical response. This is based on IDSA and IWGDF guidelines, which emphasize using the shortest effective course to minimize adverse effects and antimicrobial resistance. In this case: The …	Answer: **b) 7–14 days, depending on clinical response** Justification: For a mild diabetic foot infection caused by methicillin-susceptible *Staphylococcus aureus* (MSSA), the recommended duration of antibiotic therapy is typically 7–14 days. This duration aligns with guidelines, allowing sufficient time for clinical improvement and resolution of the infection while avoiding overtreatment. Short…	Answer: b The recommended duration of antibiotic therapy for a mild diabetic foot infection, such as the one presented by Mr. Alan Robertson, is 7–14 days, depending on clinical response. The Infectious Diseases Society of America (IDSA) and the International Working Group on the Diabetic Foot (IWGDF) guidelines recommend a duration of 1–2 weeks for mild diabetic foot infections.[1] This recommen…	Answer: [b] Justification: For mild diabetic foot infections (IWGDF/IDSA Grade 2) with MSSA, 7–14 days of antibiotic therapy is the evidence-based standard1713: • Guideline alignment: o IDSA/IWGDF 2023 guidelines explicitly recommend 1–2 weeks of treatment for skin/soft tissue infections, emphasizing that prolonged courses increase resistance risk without improving outcomes113. o NICE guidance sp…	LLM answer: Answer: [b] Justification: For mild diabetic foot infections caused by MSSA, the 2023 IDSA/IWGDF guidelines recommend 1–2 weeks of antibiotic therapy, aligning with option b. Key considerations: Infection severity: Mild infections (local inflammation without systemic signs) do not require prolonged courses. Studies show comparable efficacy between 1–2 weeks vs. longer durations117. Cl…	CopyEdit Answer: [b] Justification: For mild diabetic foot infections (DFIs)—which involve only the skin and subcutaneous tissues, with no signs of deeper extension or systemic illness—the IWGDF/IDSA 2023 guidelines recommend 1 to 2 weeks of antibiotic therapy, tailored to the patient’s clinical response. In this case: The infection is mild by guideline criteria. The causative organism (MSSA) is …	Answer: b Justification: In managing diabetic foot infections (DFIs), the recommended duration of antibiotic therapy for patients with mild-to-moderate infections, such as this case involving isolated methicillin-sensitive Staphylococcus aureus (MSSA), is typically between 1 to 3 weeks for soft tissue infections, as supported by current literature (Gariani et al., 2018; . This timeframe is crucia…
4	5	What is the recommended approach to empiric antibiotic selection in mild DFI when culture data are not yet available? a) Use the broadest-spectrum available agent to cover resistant organisms b) Prioritize agents with superior tissue penetration even in early infection c) Use likely pathogens and local antibiogram data to guide empiric choice d) Initiate empiric therapy only if systemic signs dev…	makefile CopyEdit Answer: c Justification: For mild diabetic foot infections (DFIs), empiric antibiotic therapy should be guided by the most likely pathogens — primarily gram-positive cocci, such as Staphylococcus aureus and Streptococcus species — and local antibiogram data. This principle ensures effective and targeted therapy while avoiding unnecessary broad-spectrum use that promotes resistan…	Answer: **c) Use likely pathogens and local antibiogram data to guide empiric choice** Justification: In **mild diabetic foot infections (DFI)**, empiric antibiotic selection should be **targeted**, not broad. The goal is to cover **likely pathogens**, primarily **gram-positive cocci**, especially **Staphylococcus aureus** (including MRSA in some settings) and **streptococci**, while **avoiding u…	Answer: c Justification: The optimal empiric antibiotic selection in diabetic foot infections (DFI) requires a nuanced, evidence-based approach that balances pathogen coverage, local resistance patterns, and antimicrobial stewardship principles. Rationale for Pathogen-Specific, Antibiogram-Guided Selection: 1. Typical Diabetic Foot Infection Pathogens: - Staphylococcus aureus (most common) - Stre…	CopyEdit Answer: c) Justification: When culture data are not yet available in a mild diabetic foot infection (DFI), the recommended approach to empiric antibiotic selection is to target the most likely pathogens, guided by clinical presentation and local antibiogram data. Here’s why: Mild DFIs are usually caused by Gram-positive cocci, particularly Staphylococcus aureus (including MSSA and someti…	Answer: [c] Justification: For **mild DFIs**, empiric antibiotics should target **likely pathogens** (primarily *Staphylococcus aureus* and *Streptococcus* spp.) while incorporating **local antibiogram data** (c) to account for regional resistance patterns (e.g., MRSA prevalence). This balances efficacy and antimicrobial stewardship: - **Broad-spectrum therapy (a)** is unnecessary in mild infecti…	Answer: **c) Use likely pathogens and local antibiogram data to guide empiric choice** Justification: For mild diabetic foot infections (DFIs), empiric antibiotic therapy should target the most likely pathogens, which are typically gram-positive organisms like *Staphylococcus aureus* (including MSSA) and *Streptococcus* species. The choice of empiric antibiotics should be guided by local antibiog…	LLM answer: Answer: c Justification: The recommended approach to empiric antibiotic selection for mild diabetic foot infections (DFI), when culture data are not yet available, is to target the most likely pathogens based on clinical presentation and informed by local antimicrobial susceptibility data (antibiograms). Here's the reasoning: Likely Pathogens in Mild DFI: Mild DFIs, especially those p…	Answer: c) Justification: In mild diabetic foot infections (DFIs), the empiric antibiotic choice should be based on the most likely causative organisms—typically gram-positive cocci, particularly Staphylococcus aureus (including MRSA in certain populations) and β-hemolytic streptococci. The 2023 IWGDF/IDSA guidelines emphasize using local microbiologic data, including antibiograms, to inform empi…	CopyEdit Answer: c Justification: The recommended approach to empiric antibiotic selection in mild diabetic foot infection (DFI) is to target likely pathogens using local antibiogram data. This strategy ensures appropriate coverage while avoiding unnecessary broad-spectrum antibiotics, which can lead to resistance, increased costs, and adverse effects. Clinical Rationale: Most mild DFIs are cause…	Answer: **c) Use likely pathogens and local antibiogram data to guide empiric choice** Justification: For mild diabetic foot infections (DFIs), empiric antibiotic therapy should target the most likely pathogens, which are typically gram-positive organisms like *Staphylococcus aureus* (including MSSA) and *Streptococcus* species. The choice of empiric antibiotics should be guided by local antibiog…	Answer: c The recommended approach to empiric antibiotic selection in a patient with a mild diabetic foot infection when culture data are not yet available is to use likely pathogens and local antibiogram data to guide empiric choice. The Infectious Diseases Society of America (IDSA) and the International Working Group on the Diabetic Foot (IWGDF) guidelines recommend that empiric antibiotic ther…	Answer: [c] Justification: For mild diabetic foot infections (DFI), targeted empiric therapy guided by likely pathogens and local resistance patterns is paramount: • Pathogen prioritization: o Gram-positive coverage: Staphylococcus aureus (including MRSA if local prevalence >10–15%) and Streptococcus agalactiae dominate mild infections79. o Narrow-spectrum agents: Cephalexin (if MSSA likely) or c…	LLM answer: Answer: [c] Justification: For mild diabetic foot infections (DFI) without culture data, the IDSA/IWGDF guidelines recommend empiric therapy targeting likely pathogens (primarily Staphylococcus aureus and β-hemolytic streptococci) while incorporating local antibiogram data to address resistance patterns71213. Key considerations: Pathogen prevalence: Mild DFIs in patients without recen…	CopyEdit Answer: [c] Justification: For mild diabetic foot infections (DFIs), empiric antibiotic therapy should be narrow-spectrum and targeted toward the most likely pathogens, primarily Staphylococcus aureus (including MRSA depending on local prevalence and patient risk factors) and Streptococcus species. The IWGDF/IDSA guidelines emphasize the importance of balancing effective coverage with an…	Answer: c Justification: In the management of diabetic foot infections (DFIs), the choice of empirical antibiotic therapy when culture data are not yet available is critical given the unique microbiological landscape that characterizes these infections. The recommended approach is to use likely pathogens and local antibiogram data to guide empiric choices (option c) (Ashry et al., 2020; Macdonald…

## Sheet: FRI
Clinical case	Question Number	Question Text	Amboss GPT	ChatGPT 4o mini	Claude 3.7 Sonnet	Consensus GPT	DeepSeek	Gemini 2.0 Flash	Gemini 2.5 pro	GPT-4o	MedGPT	Microsoft copilot	OpenEvidence	Perplexity	Perplexity Pro	PubMed Buddy	Scite.ai Plus
1	1	Which perioperative prophylactic antibiotic regimen is most appropriate for this type of open fracture? a) Cefazolin b) Vancomycin c) Vancomycin + Gentamicin d) Ceftriaxone + Metronidazole ✅ Correct answer: d 📚 ICM 2018 TRAUMA – Section 3.1, Question 1	CopyEdit Answer: c) Vancomycin + Gentamicin Justification: This is a Gustilo-Anderson Type III open fracture—a high-grade injury involving extensive soft tissue damage and a high risk of contamination. The goal of perioperative prophylaxis in such cases is to provide broad-spectrum coverage against both gram-positive (including MRSA) and gram-negative organisms, particularly those from soil and w…	Answer: c) Vancomycin + Gentamicin ``` **Justification:** This patient sustained a **Gustilo-Anderson Type III open fracture**, which involves extensive soft tissue damage and carries a high risk of infection, including **polymicrobial infections** with gram-positive organisms (like *Staphylococcus aureus*, including methicillin-resistant strains), gram-negative bacilli, and sometimes anaerobes. …	Answer: c) Vancomycin + Gentamicin Justification: This case presents a complex open tibial fracture with high contamination risk requiring broad-spectrum antimicrobial coverage targeting both gram-positive and gram-negative organisms. The Gustilo-Anderson Type III classification, which indicates extensive soft tissue damage and high-energy trauma, demands aggressive prophylactic antibiotic strate…	CopyEdit Answer: c) Vancomycin + Gentamicin Justification: In the setting of a Gustilo-Anderson Type III open fracture, optimal perioperative antimicrobial prophylaxis must cover a broad range of organisms, including gram-positive cocci (especially Staphylococcus aureus, including MRSA in some settings), gram-negative bacilli, and environmental contaminants (e.g., soil-borne organisms like Pseudo…	Answer: [a] Justification: For open fractures, timely surgical debridement and antibiotic prophylaxis are critical to prevent infection. The Gustilo-Anderson classification guides antibiotic selection: - **Type III fractures** (like this case) require broad Gram-positive coverage (e.g., cefazolin) **plus** Gram-negative coverage if significant contamination or soil exposure (e.g., aminoglycoside)…	Answer: c) Vancomycin + Gentamicin Justification: The most appropriate perioperative prophylactic antibiotic regimen for a high-energy Gustilo-Anderson Type III open fracture in this patient is vancomycin plus gentamicin. Gustilo-Anderson Type III open fractures are associated with a significant risk of infection due to extensive soft tissue damage and high bacterial contamination. Therefore, the…	LLM answer: CopyEdit Answer: d Justification: This patient presents with a Gustilo-Anderson Type III open tibia-fibula fracture secondary to high-energy trauma. This classification signifies extensive soft-tissue damage, contamination, and a high risk of polymicrobial infection, including Gram-positive cocci (e.g., Staphylococcus aureus, Streptococcus spp.), Gram-negative rods, and anaerobic orga…	Answer: c) Vancomycin + Gentamicin Justification: This is a Gustilo-Anderson Type III open fracture, which represents a high-grade, high-risk injury with extensive soft tissue damage and a high likelihood of contamination. These injuries carry a significant risk of polymicrobial infections, including Gram-positive (notably Staphylococcus aureus, including MRSA), Gram-negative rods (including Pseu…	CopyEdit Answer: c) Vancomycin + Gentamicin Justification: This case involves a Gustilo-Anderson Type III open tibial fracture, which is high-risk for infection due to extensive soft tissue damage, high-energy mechanism, and bone exposure to environmental contaminants. The goal of perioperative antibiotic prophylaxis in such injuries is to cover both gram-positive organisms (particularly Staphylo…	Answer: **c) Vancomycin + Gentamicin** Justification: Open fractures classified as Gustilo-Anderson Type III involve extensive soft tissue damage, high contamination risk, and a significant likelihood of infection. Empirical antibiotic selection in this context is critical to cover both gram-positive pathogens (e.g., *Staphylococcus aureus*) and gram-negative organisms commonly encountered in hig…	Answer: d) Ceftriaxone + metronidazole. The most appropriate perioperative prophylactic antibiotic regimen for an open fracture, particularly a Type III open fracture, is Ceftriaxone + Metronidazole. This regimen provides broad-spectrum coverage, including both gram-positive and gram-negative bacteria, as well as anaerobes, which are crucial in managing the high risk of infection associated with …	Answer: a) Cefazolin Justification: For Gustilo-Anderson Type III open fractures, current evidence supports cefazolin monotherapy as a safe and effective prophylactic regimen. While traditional guidelines recommended adding aminoglycosides for Gram-negative coverage, recent studies demonstrate no significant difference in surgical site infection (SSI) rates between narrow-spectrum (cefazolin) and…	LLM answer: Answer: [a] Justification: For Gustilo-Anderson Type III open fractures, current evidence and guidelines support cefazolin as a safe and effective prophylactic regimen, despite historical recommendations for broader gram-negative coverage. The Surgical Infection Society guideline explicitly endorses first-generation cephalosporins like cefazolin for 48 hours in Grade II and III fractu…	CopyEdit Answer: c) Vancomycin + Gentamicin Justification: In the management of open fractures, the primary goal of perioperative antibiotic prophylaxis is to prevent infection by covering likely pathogens introduced at the time of trauma. The Gustilo-Anderson classification system helps guide the intensity and breadth of antimicrobial coverage needed. For a Gustilo-Anderson Type III open fractur…	Answer: a) Cefazolin Justification: The management of open fractures, particularly those classified as Gustilo-Anderson Type III, requires careful consideration of perioperative antibiotic prophylaxis to minimize the risk of surgical site infections (SSIs). Given the nature of the injury in this clinical case, cefazolin emerges as the most suitable option for several reasons. First, cefazolin, a …
1	2	How long should prophylactic antibiotics be administered following internal fixation of a Gustilo III open fracture? a) 24 hours b) 72 hours c) 2 weeks d) 4 weeks ✅ Correct answer: b 📚 ICM 2018 TRAUMA – Section 3.1, Question 1	CopyEdit Answer: b) 72 hours Justification: In the setting of a Gustilo-Anderson Type III open fracture, the recommended duration of prophylactic antibiotics is generally up to 72 hours post-injury or no more than 24 hours after definitive wound closure, whichever comes first. The rationale behind this time-limited prophylaxis is to prevent early infection without contributing to antibiotic overu…	Answer: b) 72 hours ``` **Justification:** For **Gustilo-Anderson Type III open fractures**, guidelines recommend administering **prophylactic antibiotics for up to 72 hours** post-injury **or until soft tissue coverage is achieved**, whichever comes first. The rationale is to reduce early infection risk during the period of highest bacterial contamination, especially in heavily contaminated woun…	Answer: c) 2 weeks Justification: The recommended duration of prophylactic antibiotics for Gustilo-Anderson Type III open fractures differs significantly from standard surgical prophylaxis due to the high-risk nature of these wounds and complex soft tissue injuries. Detailed Clinical Reasoning: 1. Infection Risk Stratification: - Gustilo III open fractures represent the highest risk category for …	CopyEdit Answer: b) 72 hours Justification: The optimal duration of prophylactic antibiotics after open fractures is a well-established clinical decision point, and guidelines vary depending on the severity of the injury. For Gustilo-Anderson Type III open fractures, 72 hours of antibiotic prophylaxis is typically recommended, or until soft tissue closure is achieved—whichever occurs first. Here’…	answer [b] ### Justification: For **Gustilo III open fractures** treated with internal fixation, current guidelines recommend **prophylactic antibiotics for 72 hours** (or up to 24 hours after soft tissue coverage is achieved, if delayed). This duration balances infection prevention with avoiding unnecessary antibiotic use, which can lead to resistance or complications like *Clostridioides diffic…	Answer: a) 24 hours Justification: Current guidelines and evidence-based practice recommend that prophylactic antibiotics for open fractures, including high-grade injuries like Gustilo-Anderson Type III, should typically be administered for no more than 24 hours postoperatively, provided there is adequate surgical debridement and no evidence of ongoing infection. Prolonged prophylactic antibiotic…	LLM answer: CopyEdit Answer: a Justification: The question asks for the appropriate duration of prophylactic antibiotics following internal fixation of a Gustilo-Anderson Type III open fracture. The goal of prophylaxis is to prevent infection during the perioperative period when the risk is highest due to tissue trauma and contamination. Current evidence and guidelines from major organizations li…	Answer: b Justification: The optimal duration of prophylactic antibiotics following internal fixation of a Gustilo-Anderson type III open fracture has been a subject of ongoing study, but expert consensus and clinical guidelines support a duration of up to 72 hours, or no more than 24 hours after definitive wound closure, whichever comes first. The Eastern Association for the Surgery of Trauma (E…	CopyEdit Answer: b) 72 hours Justification: For Gustilo-Anderson Type III open fractures treated with internal fixation, the optimal duration of prophylactic antibiotics is no more than 72 hours, or until 24 hours after definitive wound closure—whichever is shorter. This recommendation is grounded in multiple high-quality sources, including: Infectious Diseases Society of America (IDSA) guideline…	Answer: **b) 72 hours** Justification: For Gustilo III open fractures, current guidelines recommend administering prophylactic antibiotics for no longer than 72 hours after surgical intervention. This duration is based on evidence demonstrating that extended antibiotic use does not reduce infection rates and may increase the risk of antimicrobial resistance or adverse drug reactions. 1. **Timing …	Answer: 72 hours Justification: For Gustilo-Anderson Type III open fractures, the current consensus is that prophylactic antibiotics should be administered for a maximum of 72 hours. This recommendation is supported by multiple guidelines and studies, including those from the Global Alliance for Infection in Surgery, Surgical Infection Society Europe, World Surgical Infection Society, American As…	Answer: b) 72 hours Justification: The optimal duration of prophylactic antibiotics following internal fixation of a Gustilo III open fracture is 72 hours after injury, or no more than 24 hours after definitive soft tissue coverage, whichever comes first. This recommendation is supported by systematic reviews, randomized controlled trials, and consensus guidelines156. Multiple studies have demons…	LLM answer: Answer: [b] Justification: For Gustilo-Anderson Type III open fractures, current guidelines recommend 72 hours of prophylactic antibiotics post-injury, provided soft tissue coverage is achieved within this window. The EAST Practice Management Guidelines47 and systematic reviews210 specify that antibiotics should continue for 72 hours after injury or discontinue 24 hours after definiti…	CopyEdit Answer: b) 72 hours Justification: The duration of antibiotic prophylaxis following surgical management of open fractures, especially high-grade ones like Gustilo-Anderson Type III, is critical to infection prevention without contributing to antimicrobial overuse or resistance. For Type III open fractures, guidelines recommend extending prophylaxis up to 72 hours, or no more than 24 hour…	Answer: b) 72 hours Justification: The prophylactic antibiotic regimen following internal fixation of Gustilo-Anderson Type III open fractures is critical due to the elevated risk of infection in these cases compared to closed fractures or lower-grade open fractures. Current evidence-based practice supports the administration of prophylactic antibiotics for a limited duration post-operatively, ty…
1	3	Which of the following is not a recommended initial step in evaluating suspected FRI? a) Order CRP, ESR, and WBC count b) Obtain plain radiographs c) Proceed directly to surgical exploration d) Delay antibiotics and reassess in 1 week with labs ✅ Correct answer: c 📚 ICM 2018 TRAUMA – Section 2, Question 2	CopyEdit Answer: d) Delay antibiotics and reassess in 1 week with labs Justification: When fracture-related infection (FRI) is suspected, prompt evaluation is essential to confirm the diagnosis and initiate timely management. Initial steps include: Laboratory studies: Inflammatory markers such as CRP, ESR, and WBC count are standard and help assess the inflammatory response. CRP is particularly u…	c) Proceed directly to surgical exploration ``` **Justification:** When **fracture-related infection (FRI)** is suspected, initial evaluation should begin with **non-invasive diagnostics** and clinical assessment, not immediate surgical exploration. Recommended first steps include: - **Inflammatory markers (CRP, ESR, WBC)** — These help support the presence of inflammation or infection but are no…	Answer: d) Delay antibiotics and reassess in 1 week with labs Justification: This case presents a classic scenario of potential fracture-related infection (FRI), requiring a systematic and prompt diagnostic approach. Delaying antibiotics and waiting a week would be fundamentally incorrect and potentially harmful. Critical Diagnostic Considerations: 1. Clinical Red Flags: - New-onset leg pain - Lo…	CopyEdit Answer: d) Delay antibiotics and reassess in 1 week with labs Justification: When fracture-related infection (FRI) is suspected, early and systematic evaluation is essential to confirm the diagnosis and guide management. The diagnosis is clinical but supported by laboratory, imaging, and often surgical findings. Delaying evaluation or treatment risks worsening infection and poorer outcom…	Answer: [d] Justification: For **suspected fracture-related infection (FRI)**, prompt evaluation is critical. The following steps are recommended: - **Inflammatory markers (a)**: CRP and ESR are sensitive for FRI (though nonspecific); WBC is less reliable but still part of initial workup. - **Plain radiographs (b)**: Essential to assess hardware stability, periosteal reaction, or lucency suggesti…	Answer: d) Delay antibiotics and reassess in 1 week with labs Justification: When there is clinical suspicion for fracture-related infection (FRI), prompt and appropriate diagnostic steps are crucial to guide timely intervention. Delaying necessary investigations and antibiotic treatment can lead to increased morbidity and poorer outcomes. a) Ordering CRP, ESR, and WBC count is a recommended init…	LLM answer: CopyEdit Answer: c Justification: The patient presents with clinical signs highly suggestive of a fracture-related infection (FRI), specifically localized inflammation (pain, swelling, erythema, warmth, tenderness) and fluctuance over the surgical site four weeks post-operation. Fluctuance is a particularly concerning sign, often indicating a purulent collection. The initial evaluatio…	Answer: c Justification: In evaluating a suspected fracture-related infection (FRI), the approach should be systematic and evidence-based, incorporating both clinical assessment and noninvasive diagnostics before any invasive interventions. The correct answer is c, as proceeding directly to surgical exploration without prior imaging or laboratory workup is not a recommended initial step. Here's t…	CopyEdit Answer: d) Delay antibiotics and reassess in 1 week with labs Justification: In the evaluation of suspected fracture-related infection (FRI), the approach must be timely, systematic, and multidisciplinary, integrating clinical, radiologic, and laboratory data. The goal is to confirm infection early enough to prevent bone destruction, hardware failure, or chronic osteomyelitis, while also…	Answer: **c) Proceed directly to surgical exploration** Justification: Evaluating suspected fracture-related infection (FRI) involves a stepwise diagnostic approach to confirm the presence and source of infection before any invasive procedures. Surgical exploration is not an initial step; it is reserved for cases where imaging, laboratory results, or clinical findings strongly indicate infection …	In evaluating a suspected fracture-related infection (FRI) in a patient with a history of a Gustilo-Anderson Type III open tibial fracture, the initial steps should include a combination of clinical assessment, laboratory tests, and imaging studies. The recommended initial steps are: 1. Order C-reactive protein (CRP), erythrocyte sedimentation rate (ESR), and white blood cell (WBC) count: These s…	Answer: d) Delay antibiotics and reassess in 1 week with labs Justification: a) Order CRP, ESR, WBC: Essential initial steps68. CRP elevation (>10 mg/L) postoperatively correlates strongly with infection risk, particularly when levels persist or rise after day 3810. ESR and WBC provide supplemental data but are less specific6. b) Plain radiographs: First-line imaging to assess for bone lysis, imp…	LLM answer: The 22-year-old male with a Gustilo III open tibial fracture now presents with localized signs of infection (pain, swelling, fluctuance) 4 weeks postoperatively. Current guidelines for suspected fracture-related infection (FRI) emphasize structured diagnostic protocols over delayed or incomplete evaluations. Answer: [d] Justification: For suspected FRI in stable patients, delaying ant…	CopyEdit Answer: d) Delay antibiotics and reassess in 1 week with labs Justification: When evaluating a suspected fracture-related infection (FRI), timely recognition and appropriate diagnostic workup are crucial to prevent complications like chronic osteomyelitis, nonunion, or hardware failure. The initial diagnostic steps should include: Laboratory testing: Inflammatory markers such as C-reacti…	Answer: d) Delay antibiotics and reassess in 1 week with labs Justification: In the context of evaluating a suspected fracture-related infection (FRI), immediate and appropriate diagnostic and management strategies are critical to reduce morbidity and complications associated with these infections. Among the options provided, delaying antibiotics for a week while reassessing with laboratory evalu…
1	4	What is the appropriate systemic antibiotic duration for a confirmed FRI following surgical debridement? a) 2 weeks b) 6 weeks c) 12 weeks d) Begin indefinite suppressive therapy ✅ Correct answer: b 📚 ICM 2018 TRAUMA – Section 3.1, Question 5	CopyEdit Answer: b) 6 weeks Justification: In cases of confirmed fracture-related infection (FRI) where surgical debridement and hardware removal have been performed, the recommended duration of systemic antibiotic therapy is 6 weeks. This guideline is based on data supporting effective infection eradication with a 6-week course, particularly when the infected material (e.g., implants or necrotic…	Answer: b) 6 weeks ``` **Justification:** For **confirmed fracture-related infection (FRI)**, current guidelines and expert consensus recommend a **systemic antibiotic course of 6 weeks** following adequate surgical debridement. This duration is based on both clinical experience and available data extrapolated from osteomyelitis and prosthetic joint infection management. In this case, the patient…	Answer: b) 6 weeks Justification: The management of fracture-related infection (FRI) caused by methicillin-sensitive Staphylococcus aureus (MSSA) requires a nuanced approach balancing comprehensive treatment with antimicrobial stewardship. Comprehensive Clinical Reasoning: 1. Infection Characteristics: - Confirmed MSSA organism - Surgically debrided and hardware removed - Localized orthopedic inf…	CopyEdit Answer: b) 6 weeks Justification: The standard antibiotic duration for treating a confirmed fracture-related infection (FRI), especially after surgical debridement, is 6 weeks of systemic therapy. This recommendation is supported by expert consensus, clinical guidelines (such as those from the Infectious Diseases Society of America [IDSA]), and the 2018 FRI consensus definition endorsed …	Answer: [b] Justification: For **confirmed fracture-related infection (FRI)**, antibiotic duration depends on several factors, including the extent of debridement and whether hardware is retained or removed: - **Hardware removal + complete debridement (as in this case)**: **6 weeks** of systemic antibiotics is standard. This duration covers residual biofilm fragments and ensures adequate bone pen…	Answer: b) 6 weeks Justification: The appropriate systemic antibiotic duration for a confirmed fracture-related infection (FRI) with MSSA following surgical debridement and hardware removal is typically 6 weeks.1 Once source control has been achieved through surgical debridement and hardware removal (if infected), the duration of antibiotic therapy aims to eradicate any residual infection in the …	LLm answer: CopyEdit Answer: b Justification: The patient has a confirmed fracture-related infection (FRI) caused by methicillin-sensitive Staphylococcus aureus (MSSA), which has been managed with surgical debridement and removal of the internal fixation hardware. This scenario typically implies underlying osteomyelitis. The standard of care following adequate surgical source control (debridement…	Answer: b Justification: For a confirmed fracture-related infection (FRI) treated with surgical debridement and hardware removal, the standard systemic antibiotic duration is 6 weeks, assuming adequate source control is achieved. This recommendation is based on current guidelines and supported by both observational studies and expert consensus: The 2017 FRI consensus by AO/EBJIS/ESTES/EBJIS/MSIS …	CopyEdit Answer: b) 6 weeks Justification: The standard systemic antibiotic duration for a confirmed fracture-related infection (FRI) following surgical debridement with hardware removal and targeted therapy for MSSA is 6 weeks. This recommendation is supported by: IDSA guidelines for osteomyelitis and prosthetic joint infections International consensus definitions on FRI Clinical trials and coho…	Answer: **b) 6 weeks** Justification: For confirmed fracture-related infections (FRIs), the optimal systemic antibiotic duration following surgical debridement is typically 6 weeks. This timeframe is supported by clinical guidelines and evidence, balancing effective infection control with minimizing risks associated with prolonged antimicrobial use. 1. **Duration Justification**: Six weeks of sys…	Answer: b) 6 weeks The appropriate duration of systemic antibiotic therapy for a confirmed fracture-related infection (FRI) following surgical debridement is 6 weeks. This recommendation is supported by the Infectious Diseases Society of America (IDSA), which suggests that 6 weeks of antimicrobial therapy is generally effective for treating bone infections, including those associated with orthope…	Answer: b) 6 weeks Justification: For confirmed FRI treated with surgical debridement and hardware removal, 6 weeks of targeted antibiotics represents the evidence-based standard when adequate source control is achieved25. Recent data show no additional benefit from longer durations (12-24 weeks) in recurrence rates, with increased adverse effects in extended regimens2. Key considerations: 1. Sur…	LLM answer: Answer: [b] Justification: For confirmed FRI treated with surgical debridement and hardware removal, current evidence supports 6 weeks of systemic antibiotics as the standard duration. Key findings from recent studies and guidelines include: Clinical trial data demonstrate no significant difference in recurrence rates between 6, 12, or 24 weeks of therapy, with shorter courses reducin…	CopyEdit Answer: b) 6 weeks Justification: For confirmed fracture-related infection (FRI), the duration of systemic antibiotic therapy depends on several factors, including the pathogen, adequacy of surgical debridement, and whether hardware has been retained or removed. In this case, the infection is due to methicillin-sensitive Staphylococcus aureus (MSSA), and hardware has been removed, which …	Answer: b) 6 weeks Justification: The appropriate systemic antibiotic duration for a confirmed fracture-related infection (FRI) following surgical debridement generally aligns with established clinical guidelines and the nature of the infection. In this specific case, where the culture has identified methicillin-sensitive Staphylococcus aureus (MSSA), a treatment course of approximately 6 weeks o…
1	5	Which statement about fracture-related infection is not supported by current high-level evidence? a) Up to 30% of FRI cases may be polymicrobial b) Highly bioavailable agents are preferred when hardware cannot be removed c) In Candida FRI, all foreign material should be removed d) Multiple RCTs exist comparing surgical strategies and antibiotic durations in FRI ✅ Correct answer: d 📚 ICM 2018 TRAU…	CopyEdit Answer: d) Multiple RCTs exist comparing surgical strategies and antibiotic durations in FRI Justification: While management of fracture-related infection (FRI) is guided by principles drawn from clinical experience, cohort studies, and expert consensus, high-level evidence from multiple randomized controlled trials (RCTs) specifically comparing surgical strategies and antibiotic duratio…	Answer: d) Multiple RCTs exist comparing surgical strategies and antibiotic durations in FRI ``` **Justification:** The management of **fracture-related infections (FRI)** is largely guided by **observational data, expert consensus, and extrapolation from related conditions** (e.g., prosthetic joint infections and chronic osteomyelitis). There is a **notable lack of high-quality randomized contro…	Answer: d) Multiple RCTs exist comparing surgical strategies and antibiotic durations in FRI Justification: This question probes the current state of evidence in fracture-related infection (FRI) management, highlighting critical nuances in infectious disease research. Comprehensive Evidence Analysis: 1. Polymicrobial Nature (Option a): - Well-established epidemiological finding - Supported by mul…	CopyEdit Answer: d) Multiple RCTs exist comparing surgical strategies and antibiotic durations in FRI Justification: The management of fracture-related infection (FRI) has evolved significantly, but high-level evidence remains limited, especially regarding optimal surgical strategies and antibiotic durations. Let’s analyze the statements: a) Up to 30% of FRI cases may be polymicrobial: This is ac…	Answer: [d] Justification: Let's evaluate each statement: **a) Polymicrobial FRI (~30%)**: Supported. Studies show mixed infections are common, especially in chronic/open injuries (e.g., *S. aureus* + Gram-negatives or anaerobes). **b) Bioavailable agents for retained hardware**: Supported. When hardware must stay, agents with excellent bioavailability (e.g., fluoroquinolones, rifampin for staphy…	Answer: d) Multiple RCTs exist comparing surgical strategies and antibiotic durations in FRI Justification: Let's evaluate each statement based on current understanding of fracture-related infection (FRI) management: a) "Up to 30% of FRI cases may be polymicrobial." This statement is generally supported by the literature. Studies analyzing the microbiology of FRI have frequently reported polymicr…	LLM answer: CopyEdit Answer: d Justification: Let's evaluate each statement based on current understanding and evidence in the field of fracture-related infection (FRI): a) Up to 30% of FRI cases may be polymicrobial: This statement is generally considered accurate. FRI microbiology often reflects the mechanism of injury (e.g., contamination in open fractures) and prior interventions. While Staph…	Answer: d Justification: The statement “Multiple RCTs exist comparing surgical strategies and antibiotic durations in FRI” is not supported by current high-level evidence, making option d the correct answer. Let’s examine each option: a) Up to 30% of FRI cases may be polymicrobial: This is accurate. Several cohort studies and registries, including large European datasets, have demonstrated that p…	CopyEdit Answer: d) Multiple RCTs exist comparing surgical strategies and antibiotic durations in FRI Justification: The management of fracture-related infection (FRI) is grounded in consensus-based guidelines and observational studies, but randomized controlled trials (RCTs) are notably lacking, particularly with regard to comparing surgical strategies and antibiotic durations. This makes option…	Answer: **d) Multiple RCTs exist comparing surgical strategies and antibiotic durations in FRI** Justification: Fracture-related infections (FRI) are a complex and challenging area of orthopedic and infectious disease management. While there is significant research into FRI, randomized controlled trials (RCTs) comparing surgical strategies and antibiotic durations specifically in FRI remain limit…	Answer: d) Multiple randomized controlled trials exist comparing surgical strategies and antibiotic durations in fracture-related infection Justification: The management of fracture-related infections (FRI) is complex and often extrapolated from periprosthetic joint infection (PJI) literature due to the scarcity of high-level evidence specific to FRI.While there are some studies and reviews on th…	Answer: d) Multiple RCTs exist comparing surgical strategies and antibiotic durations in FRI Justification: • a) Polymicrobial infections: Supported by data showing 25.3% polymicrobial FRIs in a 194-case series, with Gram-negative bacilli frequently involved10. • b) Bioavailability emphasis: Correct for retained hardware, as biofilm penetration (e.g., fluoroquinolones, rifampin) is critical. Guid…	LLM answer Answer: [d] Justification: The statement "Multiple RCTs exist comparing surgical strategies and antibiotic durations in FRI" is not supported by current evidence. Polymicrobial infections (a): Search result1 reports polymicrobial FRI rates of 8.6–36%, aligning with option a (≤\leq≤30%). Bioavailable agents for retained hardware (b): Guideline recommendations in6 emphasize biofilm-activ…	CopyEdit Answer: d) Multiple RCTs exist comparing surgical strategies and antibiotic durations in FRI Justification: The management of fracture-related infection (FRI) is an evolving field, but high-level evidence, especially randomized controlled trials (RCTs), remains limited. Most current recommendations are based on expert consensus, retrospective studies, and observational data, rather than …	Answer: d) Multiple RCTs exist comparing surgical strategies and antibiotic durations in FRI Justification: The statement regarding the existence of multiple randomized controlled trials (RCTs) comparing surgical strategies and antibiotic durations in fracture-related infection (FRI) is not supported by current high-level evidence. Although there is a growing body of literature addressing various…
2	1	How does the risk of surgical site infection (SSI) in this setting compare to elective hip arthroplasty? a) Similar risk, as both receive prophylactic antibiotics and early surgery b) Lower risk, especially with urgent OR timing and short pre-op delay c) Significantly higher risk due to patient factors and trauma context d) No increased risk if appropriate antibiotic prophylaxis was administered …	CopyEdit Answer: c) Justification: The risk of surgical site infection (SSI) is significantly higher in the setting of hip fracture repair compared to elective total hip arthroplasty, even when perioperative antibiotics are properly administered. Several key factors in this patient and her clinical context contribute to this elevated risk: Trauma and Urgent Surgery Context: Unlike elective joint …	Answer: **c) Significantly higher risk due to patient factors and trauma context** Justification: The risk of surgical site infection (SSI) in the context of an urgent hemiarthroplasty for a displaced femoral neck fracture is significantly higher than that in elective hip arthroplasty, primarily due to the trauma context and patient-specific factors. 1. **Trauma context**: In patients undergoing …	Answer: c Justification: This case highlights the substantially elevated surgical site infection (SSI) risk in trauma-related hemiarthroplasty compared to elective hip arthroplasty. Several critical pathophysiological and patient-specific factors contribute to the increased infectious risk: Trauma-Specific Risk Factors: 1. Soft tissue disruption: Ground-level fall with femoral neck fracture cause…	CopyEdit Answer: c) Justification: This patient’s risk of surgical site infection (SSI) is significantly higher compared to elective hip arthroplasty, due to a combination of host factors and the emergency trauma context. Trauma-related arthroplasty carries an inherently higher infection risk compared to elective procedures. In elective cases, patients are optimized preoperatively (e.g., glycemic…	Answer: [c] Justification: This patient has several risk factors that significantly elevate her risk of surgical site infection (SSI) compared to elective hip arthroplasty: 1. **Trauma context**: Urgent surgery for femoral neck fracture carries a higher SSI risk than elective arthroplasty due to tissue injury, hematoma formation, and potential contamination from skin compromise at the time of inj…	Answer: c) Justification: The risk of surgical site infection (SSI) following hemiarthroplasty for a femoral neck fracture in this 81-year-old woman is significantly higher compared to elective hip arthroplasty. Several factors contribute to this increased risk. Firstly, the trauma context itself elevates the risk of SSI. Fractures can be associated with hematoma formation and tissue damage, crea…	LLM answer: CopyEdit Answer: c Justification: The risk of surgical site infection (SSI) following hemiarthroplasty for a traumatic femoral neck fracture is significantly higher than for elective total hip arthroplasty. Several factors contribute to this increased risk. First, patient-related factors in this case heighten susceptibility. Advanced age, type 2 diabetes (especially with an HbA1c of 7…	CopyEdit Answer: c Justification: The risk of surgical site infection (SSI) is **significantly higher** in the context of **hip fracture surgery** compared to **elective hip arthroplasty**, and this is well-supported by both epidemiologic data and pathophysiological reasoning. Trauma patients—particularly elderly individuals undergoing urgent hemiarthroplasty—present multiple converging risk fact…	CopyEdit Answer: c Justification: The risk of surgical site infection (SSI) is significantly higher in this patient compared to those undergoing elective hip arthroplasty. Several key factors contribute to this elevated risk: Trauma Setting vs Elective Surgery: Unlike elective arthroplasty, which allows for optimal medical optimization and sterile technique under controlled conditions, trauma sur…	Answer: **c) Significantly higher risk due to patient factors and trauma context** Justification: Mrs. O’Donnell’s risk of surgical site infection (SSI) is significantly elevated compared to patients undergoing elective hip arthroplasty. The trauma-related context and her individual risk factors contribute to this increased risk. Here’s why: 1. **Trauma Setting and Urgent Surgery**: Urgent orthop…	Answer: c) Significantly higher risk due to patient factors and trauma context Justification: The risk of surgical site infection (SSI) following hemiarthroplasty for a femoral neck fracture is significantly higher compared to elective hip arthroplasty. This increased risk is due to several factors: 1. Patient Factors: Mrs. O'Donnell has multiple comorbidities, including type 2 diabetes, hyperten…	Answer: [c] Justification: Mrs. O’Donnell’s risk of SSI is significantly elevated compared to elective arthroplasty due to multiple high-risk factors: 1. Patient factors: Diabetes (HbA1c 7.6%) is a well-documented risk factor for SSI, impairing wound healing and immune response27. Age (>80 years) and comorbidities (hypertension, venous insufficiency) further increase susceptibility25. 2. Trauma c…	LLM answer: Answer: c) Significantly higher risk due to patient factors and trauma context Justification: The risk of surgical site infection (SSI) following urgent hemiarthroplasty for hip fractures is substantially higher than in elective hip arthroplasty. Pooled data from 29 studies (192,392 patients) demonstrates a deep SSI rate of 2.14% after hemiarthroplasty1, compared to ~1% in elective to…	makefile CopyEdit Answer: c Justification: The risk of surgical site infection (SSI) following hemiarthroplasty for femoral neck fracture is significantly higher than that for elective hip arthroplasty. This increased risk is primarily attributable to the context of trauma, which introduces several unfavorable factors. First, hip fracture patients—unlike elective surgical candidates—often present…	Answer: c Justification: Mrs. O'Donnell, an 81-year-old woman with early signs of a wound infection following hemiarthroplasty, presents to us for an evaluation based on her risk of surgical site infection (SSI). The context of her surgery, within the backdrop of trauma, underlies significant considerations for her infection risk. Evidence indicates that surgical procedures performed on an urgent…
2	2	When is surgical debridement indicated in this scenario? a) Only after intraoperative cultures confirm deep infection b) Within 24 hours of when systemic signs develop c) As soon as possible d) Within 24 hours of hospital readmission if clinical status remains stable ✅ Correct answer: c 📚 ICM 2019 TRAUMA – Section 3.4, Question 1	CopyEdit Answer: c) Justification: In the setting of suspected early periprosthetic joint infection (PJI) following hip arthroplasty, surgical debridement should be performed as soon as possible once the diagnosis is suspected clinically. This patient presents with a constellation of findings—wound drainage, erythema, increased pain, and elevated inflammatory markers—that strongly suggest acute p…	Answer: **c) As soon as possible** Justification: Surgical debridement in the setting of a postoperative wound infection, especially with signs of possible deep infection, should be performed as soon as possible to minimize the risk of sepsis, further tissue damage, and the development of chronic infection. Here’s the reasoning for this approach: 1. **Clinical Presentation**: Mrs. O'Donnell’s sym…	Answer: c Justification: In this scenario of a developing surgical site infection (SSI) after hemiarthroplasty, immediate surgical debridement is critical. The rationale stems from several key clinical considerations: Pathophysiological Urgency: - Inflammatory markers are significantly elevated (WBC 11.8 x10⁹/L, CRP 82 mg/L), indicating active infection process - Early erythema suggests potential…	CopyEdit Answer: c) Justification: This clinical picture is highly concerning for an acute postoperative periprosthetic joint infection (PJI), likely within the early postoperative window (within 3–4 weeks of surgery). In such cases, timely surgical intervention—specifically debridement, antibiotics, and implant retention (DAIR)—is the standard of care if the implant remains stable and infection …	Answer: [c] Justification: This patient meets clinical criteria for **acute post-arthroplasty infection** (pain, swelling, drainage, elevated CRP/WBC) with concerning features: 1. **Early presentation (2 weeks post-op)**: Suggests an aggressive process (e.g., *S. aureus* or gram-negative organisms), often requiring urgent debridement to salvage the prosthesis. 2. **Cemented implant**: Biofilm for…	Answer: c) Justification: Surgical debridement is indicated as soon as possible in this scenario. Mrs. O'Donnell presents with clinical signs strongly suggestive of a surgical site infection (SSI), including increased pain, swelling, erythema, and drainage at the surgical wound, along with elevated inflammatory markers (WBC and CRP). Prompt surgical intervention is critical for source control in …	LLM answer: CopyEdit Answer: c Justification: The clinical presentation, occurring two weeks post-operatively with new-onset pain, swelling, drainage, erythema, leukocytosis, and a significantly elevated C-reactive protein (CRP), is highly concerning for an early post-operative prosthetic joint infection (PJI). In this context, prompt surgical intervention is indicated. The primary goal in managi…	CopyEdit Answer: c Justification: In the context of a **suspected early postoperative prosthetic joint infection (PJI)**—especially following hip hemiarthroplasty—**early surgical debridement** is critical, and the correct timing is **as soon as possible** once the clinical diagnosis is suspected. This patient presents at 2 weeks post-op with: - **Pain, erythema, swelling, and drainage** (classic…	CopyEdit Answer: c Justification: In a patient with a recent hemiarthroplasty presenting with early signs of infection—including new wound drainage, localized erythema, swelling, increased pain, elevated CRP, and leukocytosis—surgical debridement is indicated as soon as possible, even in the absence of systemic signs like fever. This clinical picture strongly suggests acute periprosthetic joint i…	Answer: **c) As soon as possible** Justification: Surgical debridement is indicated urgently in this case due to the clinical signs suggestive of a deep infection involving the surgical site. While Mrs. O’Donnell does not exhibit systemic signs of sepsis or fever, the combination of erythema, swelling, drainage, elevated white blood cell count, and significantly increased C-reactive protein (CRP)…	Answer: c) As soon as possible Justification: Surgical debridement is indicated as soon as possible for an 81-year-old woman with early signs of wound infection following hemiarthroplasty for a femoral neck fracture. Early intervention is crucial to control the infection, prevent its spread, and improve outcomes. The Infectious Diseases Society of America (IDSA) guidelines emphasize the importanc…	Answer: [c] Justification: Mrs. O’Donnell’s clinical picture (erythema, drainage, elevated CRP/WBC) strongly suggests early periprosthetic joint infection (PJI). Key considerations: 1. Timing urgency: DAIR (debridement, antibiotics, implant retention) is most effective when performed promptly. While registry data26 show no 1-year re-revision differences between DAIR timing subgroups (0–4 vs. 4–12…	LLM answer: Answer: c) As soon as possible Justification: Surgical débridement is urgently indicated in this scenario based on clinical and laboratory evidence of deep surgical site infection (SSI), even in the absence of fever. The patient meets key diagnostic criteria for periprosthetic joint infection (PJI): Clinical signs: New wound drainage + erythema Laboratory markers: CRP >70 mg/L (82 mg/…	makefile CopyEdit Answer: c Justification: This clinical presentation is highly concerning for early postoperative periprosthetic joint infection (PJI), and prompt surgical intervention is essential. The current best practice for suspected early PJI—especially within the first 4 weeks post-op—is a surgical strategy known as DAIR (Debridement, Antibiotics, and Implant Retention), which is most suc…	Answer: c Justification: In cases of suspected surgical site infection (SSI), particularly in the context of this patient’s recent hemiarthroplasty, immediate surgical debridement is indicated when there are clear signs of infection and elevated inflammatory markers. Mrs. O'Donnell's laboratory results show leukocytosis (WBC 11.8 x 10⁹/L) and significantly elevated C-reactive protein (CRP 82 mg/L…
2	3	What is the recommended empiric approach before cultures return? a) Vancomycin + rifampin b) Dalbavancin + gram-negative agent c) Vancomycin + gram-negative agent d) Daptomycin + gram-negative agent ✅ Correct answer: c 📚 Consensus group 2020	CopyEdit Answer: c) Justification: In patients with suspected periprosthetic joint infection (PJI) undergoing debridement with prosthesis retention, empiric antimicrobial therapy should provide broad-spectrum coverage for the most likely pathogens until cultures return. Coverage for Gram-positives (especially MRSA): Vancomycin is the preferred empiric agent for Gram-positive organisms, particular…	Answer: **c) Vancomycin + gram-negative agent** Justification: In cases of suspected **early prosthetic joint infection (PJI)** managed with **debridement, antibiotics, and implant retention (DAIR)**, empiric antibiotic therapy must provide **broad-spectrum coverage**, particularly against **gram-positive cocci (especially Staphylococcus aureus, including methicillin-resistant strains)** and **gr…	Answer: c Justification: The recommended empiric antibiotic approach in this post-hemiarthroplasty surgical site infection scenario is vancomycin plus a gram-negative agent, reflecting critical infectious disease management principles: Pathogen Spectrum Considerations: - Orthopedic surgical site infections typically involve: 1. Staphylococcal species (including MRSA) 2. Gram-negative organisms 3.…	ShapeCopyEdit Answer: c) Justification: In the setting of suspected acute periprosthetic joint infection (PJI) post-arthroplasty, empiric antibiotic therapy should target the most common organisms—Staphylococcus aureus (including MRSA) and gram-negative bacilli—until culture data guide definitive treatment. Vancomycin + a gram-negative agent is the standard empiric regimen. Vancomycin covers MRSA…	Answer: [c] Justification: 1. **Coverage Needs**: - **Gram-positive (MRSA coverage essential)**: *S. aureus* (including MRSA) and coagulase-negative staphylococci are the most common pathogens in early prosthetic joint infections (PJIs). Vancomycin is the preferred empiric choice (over dalbavancin or daptomycin) due to its reliability, cost, and guideline support. - **Gram-negative coverage**: Ne…	Answer: c) Justification: The recommended empiric antibiotic approach in this scenario, pending final culture results from the surgical debridement, should cover the most likely pathogens in a prosthetic joint infection (PJI) while considering the patient's history and the urgency of the situation. The most common organisms causing early postoperative PJIs are Gram-positive cocci, particularly St…	Answer: c Justification: In managing a prosthetic joint infection (PJI) where the prosthesis is retained (DAIR procedure), the initial empiric antibiotic regimen must provide broad coverage against the most common and virulent pathogens, pending culture results. The cornerstone of this empiric therapy is robust coverage for Gram-positive organisms, particularly staphylococci, including methicilli…	ShapeCopyEdit Answer: c Justification: The optimal empiric antibiotic regimen for **early postoperative prosthetic joint infection (PJI)**, particularly following **DAIR with prosthesis retention**, should cover **methicillin-resistant Staphylococcus aureus (MRSA)** and **aerobic gram-negative bacilli**. Therefore, **vancomycin plus a gram-negative agent** is the most appropriate initial choice. …	CopyEdit Answer: c Justification: In a suspected acute periprosthetic joint infection (PJI) managed with debridement and implant retention (DAIR), empiric antimicrobial therapy should cover both gram-positive organisms (particularly Staphylococcus aureus, including MRSA) and gram-negative bacilli, pending culture results. The combination of vancomycin + a gram-negative agent (e.g., cefepime, ceft…	Answer: **c) Vancomycin + gram-negative agent** Justification: Empiric antibiotic therapy in this context should cover the most likely pathogens associated with a post-operative periprosthetic joint infection. This includes Gram-positive organisms (e.g., *Staphylococcus aureus*, coagulase-negative staphylococci) and potential Gram-negative organisms, particularly in the trauma setting or when wou…	Answer: c) Vancomycin + gram-negative agent Justification: In the context of an 81-year-old woman with early signs of wound infection following hemiarthroplasty for a femoral neck fracture, who has undergone surgical debridement with retention of the prosthesis and has intraoperative samples collected, the recommended empiric antibiotic approach should provide broad-spectrum coverage, including m…	Answer: [c] Justification: For empiric coverage following DAIR in this setting: 1. Gram-positive coverage: Vancomycin is recommended as the primary agent due to its reliable activity against methicillin-resistant Staphylococcus aureus (MRSA) and coagulase-negative staphylococci, which are predominant in early PJI24. While rifampin is critical for biofilm penetration in staphylococcal infections, …	LLM answer: Answer: c) Vancomycin + gram-negative agent Justification: The recommended empiric regimen combines vancomycin with a gram-negative agent (e.g., ciprofloxacin or third-generation cephalosporin) based on three key considerations: Pathogen coverage: Vancomycin provides optimal coverage for methicillin-resistant Staphylococcus aureus (MRSA) and coagulase-negative staphylococci, which acc…	Shapemakefile CopyEdit Answer: c Justification: In the empiric treatment of suspected early postoperative periprosthetic joint infection (PJI), the primary goal is broad coverage of the most likely pathogens, particularly Staphylococcus aureus (including MRSA) and aerobic gram-negative bacilli. Vancomycin provides robust coverage against MRSA and other gram-positive cocci, which are the most comm…	Answer: c Justification: In the context of managing a suspected prosthetic joint infection (PJI) similar to Mrs. O'Donnell's case, the choice of empiric antibiotic therapy prior to obtaining culture results is crucial to cover the potential pathogens likely to be involved. Given her presentation and the common pathogens associated with PJI, an empiric regimen that includes vancomycin in combinati…
2	4	When is it appropriate to switch to oral therapy in FRI? a) After completing 14 days of IV therapy and symptom improvement b) When the wound is dry and patient is afebrile c) Once susceptibility results confirm a bioavailable oral agent d) Only after surgical wound closure is complete ✅ Correct answer: c 📚 Consensus group 2020	CopyEdit Answer: c) Justification: The decision to switch from intravenous (IV) to oral antibiotics in the treatment of fracture-related infection (FRI) or periprosthetic joint infection (PJI) depends primarily on the availability of an effective, bioavailable oral agent confirmed by susceptibility testing, not arbitrary durations of IV therapy or wound appearance alone. Here’s why: Oral Step-Dow…	Answer: **c) Once susceptibility results confirm a bioavailable oral agent** Justification: The decision to transition from intravenous (IV) to oral antibiotics in **fracture-related infections (FRIs)** or early **prosthetic joint infections** hinges not only on clinical improvement, but critically on the availability of an **effective oral agent with good bioavailability**, confirmed by **suscep…	Answer: c Justification: The decision to transition from intravenous to oral antibiotics in prosthetic joint infection/foreign-related infection (FRI) requires a nuanced, evidence-based approach, with antibiotic susceptibility testing being the critical determinant. Key Considerations for Oral Transition: 1. Susceptibility-Guided Selection - Essential to confirm oral agent's: * Microbiological ef…	CopyEdit Answer: c) Justification: In the context of fracture-related infection (FRI) or periprosthetic joint infection (PJI), switching from intravenous to oral antibiotic therapy is appropriate once certain key conditions are met—most importantly, confirmation of susceptibility to an effective, bioavailable oral agent. Recent high-quality data, notably the OVIVA trial, have demonstrated that or…	Answer: [c] Justification: 1. **Key Considerations for Oral Step-Down in Fracture-Related Infection (FRI)**: - **Microbiological confirmation**: The critical factor is confirming an oral agent with **adequate bioavailability and susceptibility** (e.g., fluoroquinolones for ESBL *Klebsiella*). Empiric switching without susceptibilities (option b) risks treatment failure. - **Clinical stability**: …	Answer: c) Justification: The appropriate time to switch to oral antibiotic therapy in a prosthetic joint infection (PJI) being managed with debridement and retention of the prosthesis, such as in Mrs. O'Donnell's case, is once susceptibility results confirm a bioavailable oral agent that is active against the identified pathogen (ESBL-producing Klebsiella pneumoniae in this instance) and the pat…	LLM answer: CopyEdit Answer: c Justification: The decision to switch from intravenous (IV) to oral antibiotic therapy in fracture-related infection (FRI), including prosthetic joint infection (PJI) following DAIR, hinges primarily on identifying a suitable oral agent, alongside ensuring clinical stability and adequate source control. While clinical improvement—such as the patient being afebrile w…	CopyEdit Answer: c Justification: The most appropriate time to switch to oral therapy in **fracture-related infection (FRI)** is **once culture susceptibilities confirm that a highly bioavailable oral agent is active against the pathogen**, and the patient is clinically stable with improving inflammatory markers. This patient has: - A confirmed pathogen (*ESBL-producing Klebsiella pneumoniae*) no…	CopyEdit Answer: c Justification: The decision to transition from IV to oral antibiotic therapy in fracture-related infection (FRI) or periprosthetic joint infection (PJI) should be guided by both clinical response and microbiological data, particularly the availability of a highly bioavailable oral agent with confirmed activity against the isolated pathogen. Key principles supporting this includ…	Answer: **c) Once susceptibility results confirm a bioavailable oral agent** Justification: Switching to oral antibiotics in fracture-related infections (FRI) hinges on several factors: patient stability, wound healing progress, and the availability of an effective oral agent with adequate bioavailability. Mrs. O'Donnell meets key criteria for transitioning to oral therapy given her clinical stab…	Answer: c) Once susceptibility results confirm a bioavailable oral agent Justification: Switching to oral antibiotic therapy in a patient with a femoral neck fracture infection caused by extended-spectrum beta-lactamase (ESBL)-producing Klebsiella pneumoniae should be considered once certain clinical criteria are met. According to the Infectious Diseases Society of America (IDSA) guidelines, tran…	Answer: [c] Justification: For fracture-related infection (FRI) with ESBL-producing Klebsiella pneumoniae: 1. Susceptibility confirmation: Transition to oral therapy requires confirmation of an oral agent with reliable bioavailability and activity against the pathogen. ESBL organisms often limit options (e.g., fluoroquinolones, TMP-SMX, or fosfomycin if susceptible), necessitating susceptibility …	LLM answer: Answer: c) Once susceptibility results confirm a bioavailable oral agent Justification: The decision to switch to oral therapy in fracture-related infections (FRI) hinges on two critical factors: Microbiological confirmation: ESBL-producing Klebsiella pneumoniae requires oral agents with proven susceptibility and adequate bioavailability. Fluoroquinolones (e.g., ciprofloxacin) remain …	makefile CopyEdit Answer: c Justification: In the management of fracture-related infection (FRI), especially with retained hardware, transitioning to oral therapy is appropriate once key clinical and microbiological criteria are met. The most critical determinant is the availability of an effective, bioavailable oral agent with confirmed in vitro susceptibility against the identified pathogen. Th…	Answer: c Justification: In the management of a fracture-related infection (FRI) such as in Mrs. O'Donnell's case, transitioning to oral antibiotics is contingent on several key factors, particularly the availability of an appropriate oral agent that is efficacious against the identified pathogen—in this case, ESBL-producing Klebsiella pneumoniae. The optimal timing for switching to oral therapy …
2	5	How should suppressive antibiotic therapy (SAT) be approached in FRI? a) Appropriate in elderly patients with hardware, regardless of infection control b) Indicated if more than one organism was isolated from deep tissue c) Considered individually based on surgical outcome, pathogen, and host status d) Contraindicated in the setting of prosthetic implants if surgery has been performed ✅ Correct a…	CopyEdit Answer: c) Justification: Suppressive antibiotic therapy (SAT) is a nuanced and individualized decision in fracture-related infection (FRI) and periprosthetic joint infection (PJI), particularly when hardware is retained. The goal is to balance infection control with host factors, surgical outcomes, and microbiological context. SAT Is Not Automatically Warranted in All Elderly or Hardwar…	Answer: **c) Considered individually based on surgical outcome, pathogen, and host status** Justification: Suppressive antibiotic therapy (SAT) in fracture-related infections (FRI) or prosthetic joint infections (PJI) is a **nuanced decision** and should never be applied based solely on age or presence of hardware. It requires careful consideration of several interrelated factors, including the e…	Answer: c Justification: Suppressive antibiotic therapy (SAT) in foreign-related infections (FRI) requires a personalized, nuanced approach that balances multiple clinical variables. Comprehensive Decision Framework: 1. Surgical Outcome Assessment - Success of initial debridement - Prosthesis retention status - Completeness of infection control 2. Pathogen Characteristics - Virulence - Antimicrob…	CopyEdit Answer: c) Justification: Suppressive antibiotic therapy (SAT) in fracture-related infection (FRI) or prosthetic joint infection (PJI) is a nuanced decision that must be tailored to the individual clinical context, including surgical outcome, microbiological findings, patient comorbidities, and infection chronicity. SAT is not routinely indicated after successful surgical management—espe…	Answer: [c] Justification: 1. **Suppressive Antibiotic Therapy (SAT) in FRI is Context-Dependent**: - SAT is **not a default strategy** (rejecting option a) but may be considered in select cases where: - **Infection control is suboptimal** (e.g., residual biofilm due to retained hardware, but clinical stability is achieved). - **Pathogen factors**: Organisms with low resistance potential (e.g., s…	Answer: c) Justification: Suppressive antibiotic therapy (SAT) in the management of prosthetic joint infection (PJI) with retained hardware should be considered on an individual basis, taking into account the surgical outcome, the specific pathogen(s isolated, and the patient's overall health status. There is no one-size-fits-all approach. Option (a) is incorrect. While age and retained hardware …	LLM answer: CopyEdit Answer: c Justification: The decision regarding long-term suppressive antibiotic therapy (SAT) following treatment for fracture-related infection (FRI) or prosthetic joint infection (PJI), particularly when the implant is retained (as after DAIR), is complex and highly individualized. It is not a routine measure applied based solely on age and the presence of hardware (Option…	CopyEdit Answer: c Justification: Suppressive antibiotic therapy (SAT) in **fracture-related infection (FRI)** is a complex and individualized decision. It is **not automatically indicated** based on age or hardware retention alone. The best approach is to consider the **entire clinical context**, including the **surgical outcome, microbiologic findings, and patient-specific factors**. Key princi…	CopyEdit Answer: c Justification: Suppressive antibiotic therapy (SAT) in fracture-related infection (FRI) or periprosthetic joint infection (PJI) is not a blanket decision based on age or presence of hardware alone, but rather a case-by-case consideration that hinges on several interrelated factors: Surgical Outcome (Implant Retention vs Removal): SAT is most commonly used when complete surgical…	Answer: **c) Considered individually based on surgical outcome, pathogen, and host status** Justification: Suppressive antibiotic therapy (SAT) in fracture-related infections (FRI) should never be universally applied but rather tailored to the specific clinical context of the patient. This includes evaluating surgical outcomes, microbiologic findings, and individual host factors to ensure optimal…	Answer: c) Considered individually based on surgical outcome, pathogen, and host status Justification: Suppressive antibiotic therapy (SAT) in the context of fracture-related infection (FRI) with retained hardware should be approached on a case-by-case basis, considering several factors including the surgical outcome, the specific pathogen involved, and the overall health status of the patient. T…	Answer: [c] Justification: Suppressive antibiotic therapy (SAT) in fracture-related infection (FRI) requires individualized decision-making based on: 1. Surgical outcome: DAIR success (e.g., biofilm reduction, retained hardware stability) influences SAT necessity. If debridement achieves source control and susceptibility-guided therapy is effective, SAT may not be required17. 2. Pathogen factors:…	LLM answer: Answer: c) Considered individually based on surgical outcome, pathogen, and host status Justification: Suppressive antibiotic therapy (SAT) in fracture-related infection (FRI) requires careful individualized decision-making rather than blanket recommendations. Key considerations include: Surgical success: SAT is only appropriate if DAIR achieves adequate source control. This patient’s…	makefile CopyEdit Answer: c Justification: Suppressive antibiotic therapy (SAT) in fracture-related infection (FRI) should be considered on a case-by-case basis, rather than applied broadly based on age or the presence of retained hardware alone. The decision hinges on a triad of factors: the success of surgical debridement, the characteristics of the pathogen, and the overall clinical status and…	Answer: c Justification: The decision to initiate suppressive antibiotic therapy (SAT) for fracture-related infections (FRIs) must be individualized, taking into account various factors including surgical outcomes, the pathogen involved, and the host's overall health status. In Mrs. O'Donnell's case, she has a retained prosthesis and significant underlying health conditions; however, it is crucia…
3	1	Which of the following is a recognized host-related risk factor for developing fracture-related infection? a) Diabetes and CKD b) Hypertension and CKD c) Smoking d) Diabetes and hypertension ✅ Correct answer: c 📚 ICM 2019 TRAUMA – Section 1.1, Question 1	CopyEdit Answer: a) Diabetes and CKD Justification: Fracture-related infections (FRIs) are a major complication of open fractures, and host-related risk factors play a significant role in susceptibility. According to the AMBOSS library, poorly controlled diabetes mellitus and chronic kidney disease (CKD) are both clearly recognized host-related risk factors for FRI. These conditions impair wound …	Answer: a) Diabetes and CKD ``` **Justification:** Fracture-related infection (FRI) is a serious complication influenced by both injury- and host-related factors. Among host-related risk factors, *diabetes mellitus* and *chronic kidney disease (CKD)* are well-established contributors due to their impact on immune function and wound healing. **Diabetes mellitus**, particularly when poorly controll…	Answer: a) Diabetes and CKD Justification: In the context of fracture-related infections (FRIs), host-related risk factors play a critical role in compromising wound healing and increasing infection susceptibility. This patient's clinical profile provides a clear illustration of multiple high-risk host factors. Diabetes and chronic kidney disease (CKD) are particularly significant synergistic ris…	CopyEdit Answer: a) Diabetes and CKD Justification: Fracture-related infection (FRI) is influenced by a combination of injury characteristics, surgical factors, and host-related risk factors. Among host-related factors, certain comorbidities significantly increase susceptibility due to their immunomodulatory effects and impact on wound healing. Diabetes mellitus is one of the most established ris…	Answer: **a) Diabetes and CKD** Justification: Fracture-related infection (FRI) risk is influenced by host factors, injury severity, and management. In this case, **diabetes** (especially poorly controlled) and **chronic kidney disease (CKD)** are well-established host-related risk factors due to impaired immune function, microvascular disease, and delayed wound healing. Smoking (option c) is a m…	. Answer: [a] Justification: Mr. Robertson presents with several factors that increase his risk for developing a fracture-related infection (FRI). The question specifically asks about host-related risk factors. Option a) correctly identifies diabetes and chronic kidney disease (CKD) as recognized host-related risk factors for FRI. Poorly controlled diabetes impairs immune function and microvascul…	LLM answer: CopyEdit Answer: c Justification: Fracture-related infection (FRI) development is multifactorial, involving contributions from the injury itself, the surgical approach, the microbial burden, and critically, host factors that impair healing and immune response. While multiple comorbidities can increase risk, smoking stands out as a particularly potent and well-established independent h…	makefile CopyEdit Answer: a Justification: Among the listed options, the combination of diabetes and chronic kidney disease (CKD) represents the most well-established host-related risk factors for developing fracture-related infection (FRI). Diabetes mellitus—especially if poorly controlled—is one of the most consistently identified host risk factors for infection after orthopedic trauma and surg…	CopyEdit Answer: a) Diabetes and CKD Justification: Fracture-related infection (FRI) is a significant complication in orthopedic trauma, particularly in high-risk hosts. The risk of FRI is multifactorial, and host-related factors play a pivotal role in susceptibility. Among the options listed, diabetes and chronic kidney disease (CKD) are well-established host-related risk factors for FRI. Both c…	Answer: **a) Diabetes and CKD** Justification: Fracture-related infection (FRI) is influenced by both local and host-related factors. Host-related risk factors increase the likelihood of infection due to systemic conditions that impair immune responses, tissue healing, or overall physiological resilience. In this case: 1. **Diabetes Mellitus (DM)**: Poorly controlled DM is a well-documented risk …	Answer: a) Diabetes and CKD Diabetes and chronic kidney disease (CKD) are well-recognized host-related risk factors for developing fracture-related infections (FRI). Diabetes, particularly when poorly controlled, can impair immune function and wound healing, increasing the risk of infection. CKD also compromises the immune system and can lead to delayed wound healing and increased susceptibility …	Answer: a) Diabetes and CKD Justification: Host-related risk factors for fracture-related infection (FRI) include conditions that impair immune response or wound healing. Diabetes directly increases infection risk due to hyperglycemia-associated immune dysfunction and microvascular compromise1. Chronic kidney disease (CKD) exacerbates this risk through uremia-related immune suppression and delaye…	LLM asnwer: Answer: a) Diabetes and CKD Justification: Diabetes is a well-established host-related risk factor for fracture-related infection (FRI), as highlighted across multiple studies. Poorly controlled diabetes impairs immune response and wound healing, increasing susceptibility to infection12. While smoking is also a recognized risk factor for FRI2, chronic kidney disease (CKD) contributes …	CopyEdit Answer: a) Diabetes and CKD Justification: Fracture-related infection (FRI) is a significant complication following open fracture fixation, especially in high-risk hosts. Host-related risk factors for FRI are well-characterized and include systemic conditions that impair immune function or wound healing. Among these, diabetes mellitus—especially when poorly controlled—is a major risk fac…	Answer: a) Diabetes and CKD Justification: The clinical scenario presents Mr. Jamal Robertson, who has a Gustilo IIIA open tibial fracture along with significant comorbidities, including poorly controlled Type 2 diabetes and chronic kidney disease (CKD). Both diabetes and CKD significantly increase the risk of developing fracture-related infections (FRI). Diabetes mellitus is known to impair woun…
3	2	What is the most appropriate next step in management? a) Await culture results before initiating surgical management b) Perform debridement and retain external fixation if stable c) Begin oral antibiotics and reassess in 48 hours d) Continue IV cefazolin and monitor the drainage pattern ✅ Correct answer: b 📚 ICM 2019 TRAUMA – Section 3.4, Question 4	CopyEdit Answer: b) Perform debridement and retain external fixation if stable Justification: In the setting of suspected early fracture-related infection (FRI)—defined as occurring within the first 2 weeks postoperatively—the standard of care is early surgical debridement with implant retention, provided the fixation is stable and bone healing is still in progress. This patient is on post-op day…	Answer: b) Perform debridement and retain external fixation if stable ``` **Justification:** This patient meets the clinical criteria for *early fracture-related infection* (FRI), given the timing (within 2–4 weeks of surgery), presence of wound drainage and erythema, and an elevated C-reactive protein level, even in the absence of systemic symptoms. Early FRIs are typically biofilm-associated bu…	Answer: b) Perform debridement and retain external fixation if stable Justification: This case represents a critical decision point in managing an early potential fracture-related infection (FRI) in a high-risk patient with an open tibial fracture. The key considerations driving this recommendation include: Clinical Evidence Indicating Potential Early Infection: - Localized erythema - Seropurulen…	CopyEdit Answer: b) Perform debridement and retain external fixation if stable Justification: The clinical scenario is concerning for early fracture-related infection (FRI), occurring within the first few days post-operatively, characterized by new drainage and erythema near the surgical site. The patient is systemically well, and the fixation is stable, but the emergence of seropurulent drainage…	Answer: **b) Perform debridement and retain external fixation if stable** Justification: This patient has concerning signs for early fracture-related infection (FRI), including **seropurulent drainage, elevated CRP (70 mg/L), and wound erythema**, despite stable vitals and no systemic symptoms. Given his **high-risk host factors (diabetes, CKD, smoking)** and **Gustilo IIIA injury**, early surgic…	Answer: [a] Justification: The patient presents with early signs concerning for a fracture-related infection (FRI) – increased erythema and seropurulent drainage at the wound site on post-operative day 4, along with an elevated CRP. However, he is afebrile, hemodynamically stable, reports no significant pain, and the hardware appears stable. This suggests a possible localized infection without sy…	LLM answer: CopyEdit Answer: b Justification: The emergence of seropurulent drainage from the surgical site four days after fixation of a Gustilo IIIA open fracture, despite initial debridement and appropriate empiric antibiotics, is highly suggestive of an early fracture-related infection (FRI). While the patient currently lacks systemic signs of infection and the fixation appears stable, the lo…	makefile CopyEdit Answer: b Justification: In this clinical context—an open Gustilo IIIA fracture with new erythema and seropurulent drainage on postoperative day 4—the concern for early fracture-related infection (FRI) is legitimate, particularly in a high-risk host (diabetes, CKD, smoker). The patient does not have systemic signs of sepsis, but local findings are consistent with a localized inf…	CopyEdit Answer: b) Perform debridement and retain external fixation if stable Justification: This patient presents in the early postoperative period (day 4) following open fracture fixation, with clinical signs suggestive of a possible early fracture-related infection (FRI)—including new erythema, light seropurulent drainage, and an elevated CRP—albeit without systemic signs of sepsis. In FRI ma…	Answer: **b) Perform debridement and retain external fixation if stable** Justification: The clinical presentation strongly suggests an early fracture-related infection (FRI), given the seropurulent drainage, erythema, and elevated CRP (70 mg/L). While systemic symptoms are absent and fixation appears stable, localized signs of infection should prompt active management rather than observation alo…	Answer: b) Perform debridement and retain external fixation if stable Justification: Given the patient's clinical presentation with increased erythema and light seropurulent drainage from the wound, but without systemic symptoms, the most appropriate next step is to perform debridement and retain the external fixation if it is stable. This approach aligns with the principles outlined in the manag…	Answer: b) Perform debridement and retain external fixation if stable Justification: Early fracture-related infection (FRI) in this Gustilo IIIA tibial fracture with seropurulent drainage warrants urgent surgical debridement to remove necrotic tissue, biofilm, and infected material59. The absence of systemic symptoms or radiographic loosening does not preclude localized infection, particularly gi…	LLM answer: Answer: b) Perform debridement and retain external fixation if stable Justification: In suspected early fracture-related infection (FRI) with retained stable fixation, prompt surgical debridement is critical for source control. The patient’s localized signs (seropurulent drainage, erythema, elevated CRP/WBC) meet criteria for FRI despite stable vital signs and fixation236. Key conside…	CopyEdit Answer: b) Perform debridement and retain external fixation if stable Justification: This clinical picture—erythema, seropurulent drainage from the wound, and elevated CRP on post-op day 4—meets the diagnostic criteria for fracture-related infection (FRI) per international consensus definitions. Despite the lack of systemic symptoms and the patient’s relatively stable vitals, the presenc…	Answer: d) Continue IV cefazolin and monitor the drainage pattern Justification: In evaluating the current clinical situation of Mr. Jamal Robertson, it is essential to approach the management of potential fracture-related infection (FRI) with a nuanced understanding of his recent orthopedic surgery and existing comorbidities. The patient displays increased erythema and light seropurulent drainag…
3	3	What is the recommended irrigation approach during debridement of infected surgical wounds? a) Povidone-iodine irrigation is preferred b) Chlorhexidine irrigation is superior to saline c) Normal saline irrigation; avoid cytotoxic agents d) Saline is preferred, but cytotoxic agents may be added if resistant organisms are suspected ✅ Correct answer: c 📚 ICM 2019 TRAUMA – Section 3.4, Question 3	CopyEdit Answer: c) Normal saline irrigation; avoid cytotoxic agents Justification: The recommended approach for irrigation during surgical debridement of infected wounds—especially in the context of fracture-related infection—is liberal irrigation with normal saline, while avoiding the use of cytotoxic agents such as povidone-iodine or chlorhexidine. This recommendation is grounded in concerns a…	Answer: c) Normal saline irrigation; avoid cytotoxic agents ``` **Justification:** The cornerstone of managing infected surgical wounds—including fracture-related infections—is thorough mechanical debridement and copious irrigation. The goal is physical removal of bacteria, necrotic tissue, and biofilm components rather than relying on chemical sterilization. **Normal saline** is the recommended …	Answer: c) Normal saline irrigation; avoid cytotoxic agents Justification: The management of wound irrigation during surgical debridement for fracture-related infections requires a nuanced understanding of wound healing physiology and antimicrobial principles. Evidence-Based Irrigation Considerations: 1. Saline as Gold Standard - Physiologically neutral - Non-cytotoxic to healing tissues - Effect…	CopyEdit Answer: c) Normal saline irrigation; avoid cytotoxic agents Justification: In the management of infected surgical wounds—particularly those involving bone and hardware—the current standard of care strongly supports copious irrigation with normal saline. The emphasis is on mechanical removal of contaminants and biofilm, rather than chemical sterilization. Although agents like povidone-iod…	Answer: **c) Normal saline irrigation; avoid cytotoxic agents** Justification: Current evidence (including IDSA and surgical guidelines) supports **high-volume normal saline irrigation** as the standard for infected wound debridement. Cytotoxic agents like **povidone-iodine (a)** or **chlorhexidine (b)** are **not recommended** due to: - **Tissue toxicity** (impairs fibroblast proliferation and d…	Answer: [c] Justification: The established principle for irrigation during surgical debridement of infected wounds, including fracture-related infections, is the use of copious amounts of isotonic saline. The primary goal of irrigation is mechanical debridement – physically washing away debris, bacteria, and biofilm. Option a) "Povidone-iodine irrigation is preferred" is incorrect. While povidone…	LLM answer: CopyEdit Answer: c Justification: The primary goal of irrigation during surgical debridement of infected wounds, including fracture-related infections (FRI), is the mechanical removal of bacteria, non-viable tissue, debris, and contaminants. The most widely accepted and recommended irrigation fluid for this purpose is sterile normal saline (0.9% NaCl). Normal saline is isotonic and ph…	makefile CopyEdit Answer: c Justification: The current consensus and best available evidence recommend normal saline as the preferred irrigation solution during debridement of infected surgical wounds, including those in fracture-related infection (FRI). The primary goals of irrigation are to reduce bacterial load, remove debris, and assist in mechanical decontamination. Saline achieves this with…	CopyEdit Answer: c) Normal saline irrigation; avoid cytotoxic agents Justification: In the surgical management of fracture-related infection (FRI), the primary objective of irrigation is mechanical removal of bacteria, biofilm, necrotic tissue, and debris. Current consensus guidelines and expert recommendations from societies like AO Trauma and the CDC emphasize normal saline as the preferred irr…	Answer: **c) Normal saline irrigation; avoid cytotoxic agents** Justification: The recommended approach for irrigating infected surgical wounds prioritizes solutions that effectively cleanse the wound while avoiding tissue damage. Normal saline is considered the gold standard for wound irrigation due to its physiological compatibility and minimal cytotoxicity, making it safe for use in infected o…	Answer: c) Normal saline irrigation; avoid cytotoxic agents Justification: In the context of managing infected surgical wounds, particularly in a patient with early signs of infection following open tibial fracture fixation, the use of normal saline for irrigation is recommended. This approach is supported by evidence indicating that saline is effective in reducing bacterial load without the cyto…	Answer: c) Normal saline irrigation; avoid cytotoxic agents Justification: Current evidence does not support the routine use of cytotoxic antiseptics (e.g., povidone-iodine, chlorhexidine) for wound irrigation during debridement. Normal saline is the standard due to its safety and efficacy in removing debris without harming viable tissue137. Key points: 1. Povidone-iodine risks: Recent RCTs in ga…	LLM answer: Answer: c) Normal saline irrigation; avoid cytotoxic agents Justification: Current evidence and guidelines consistently recommend normal saline as the preferred irrigation solution for infected surgical wounds, including fracture-related infections (FRIs). Key considerations: Cytotoxicity concerns: Povidone-iodine (option a) at concentrations >0.5% inhibits wound healing and damages f…	CopyEdit Answer: c) Normal saline irrigation; avoid cytotoxic agents Justification: The cornerstone of surgical debridement in fracture-related infections (FRIs) is thorough mechanical removal of devitalized tissue and copious irrigation—preferably with normal saline. The rationale is to physically remove bacterial load and necrotic debris while minimizing tissue toxicity. While antiseptic agents…	Answer: c) Normal saline irrigation; avoid cytotoxic agents Justification: In the context of Mr. Jamal Robertson's management following irrigation and debridement of his infected surgical site, the choice of irrigation solution during debridement is critical to optimizing outcomes and minimizing complications. The evidence currently supports the use of normal saline as the preferred irrigation so…
3	4	What is the best-supported interpretation of this case in terms of acute vs chronic osteomyelitis? a) Chronic OM requires histologic confirmation of necrosis b) Presence of sinus tract confirms chronic OM c) Current literature lacks standardized definitions d) Infection of <2 weeks is always acute OM ✅ Correct answer: c 📚 ICM 2019 TRAUMA – Section 2.1, Question 4	CopyEdit Answer: c) Current literature lacks standardized definitions Justification: The classification of osteomyelitis as "acute" or "chronic" remains imprecise and inconsistently defined across the literature and clinical guidelines. While chronic osteomyelitis is often associated with findings like necrotic bone (sequestrum), sinus tracts, or long-standing infection, there is no universally a…	Answer: c) Current literature lacks standardized definitions ``` **Justification:** The distinction between **acute** and **chronic osteomyelitis** remains a clinical challenge, with no universally accepted, standardized definition or classification system. This is particularly true when the infection is in the early stages and the presentation overlaps with both acute and chronic features. **Acu…	Answer: c) Current literature lacks standardized definitions Justification: This scenario highlights the complex and evolving landscape of osteomyelitis classification, reflecting significant challenges in precise diagnostic terminology. Diagnostic Nuances: 1. Definitional Challenges - No universally accepted, standardized definition of acute vs. chronic osteomyelitis - Existing classifications a…	CopyEdit Answer: c) Current literature lacks standardized definitions Justification: The distinction between acute and chronic osteomyelitis remains a conceptually useful but inconsistently defined construct in the literature. While traditional teachings emphasize features such as duration of symptoms, presence of necrotic bone, or sinus tract formation to classify chronicity, there is no univers…	Answer: **a) Chronic OM requires histologic confirmation of necrosis** Justification: The distinction between acute and chronic osteomyelitis (OM) has **therapeutic implications** (e.g., duration of antibiotics, need for debridement), but definitions vary. Key points: 1. **Chronic OM cannot be diagnosed by duration alone (d is incorrect)**—some cases progress to chronicity within weeks, while oth…	Answer: [c] Justification: The classification of osteomyelitis into acute versus chronic can be challenging, and the current literature does lack universally standardized definitions, especially in the context of fracture-related infections.1 The distinction often relies on a combination of clinical presentation, duration of symptoms, radiographic findings, and sometimes histopathological evidenc…	LLM answer: CopyEdit Answer: c Justification: The distinction between acute and chronic osteomyelitis, particularly in the context of fracture-related infection (FRI) occurring shortly after fixation, is often challenging due to a lack of universally standardized definitions in the current literature. While classic concepts exist – acute OM typically implies recent onset with primarily inflammato…	makefile CopyEdit Answer: c Justification: The most accurate interpretation in this case is that current literature lacks standardized definitions distinguishing acute from chronic osteomyelitis, particularly in fracture-related infection (FRI). While features such as the presence of a sinus tract or infection duration may suggest chronicity, they are not universally accepted or validated criteri…	CopyEdit Answer: c) Current literature lacks standardized definitions Justification: The classification of osteomyelitis as "acute" or "chronic" is historically based but lacks universally accepted, standardized definitions in contemporary literature. While several frameworks exist—such as the Cierny-Mader classification and more recent FRI consensus guidelines—there remains variability in how th…	Answer: **c) Current literature lacks standardized definitions** Justification: Osteomyelitis classifications (acute vs. chronic) are often debated due to inconsistent definitions across clinical practice and research. This lack of standardization complicates the interpretation and management of complex cases like this one. 1. **Inconsistent criteria**: Chronic osteomyelitis is generally characte…	Answer: c) Current literature lacks standardized definitions Justification: The classification of osteomyelitis into acute versus chronic forms is complex and not universally standardized. Chronic osteomyelitis is typically associated with the presence of necrotic bone (sequestrum) and often requires histologic confirmation of necrosis for definitive diagnosis.[1]However, the presence of a sinus …	Answer: a) Chronic OM requires histologic confirmation of necrosis Justification: The classification of osteomyelitis as chronic hinges on histopathologic evidence of necrotic bone (sequestrum) or marrow fibrosis, not clinical features like drainage duration or sinus tracts16. In this case: • No radiographic bone changes (lysis, periostitis) or biopsy-proven necrosis are reported, making "chronic…	LLM answer: Answer: b) Presence of sinus tract confirms chronic OM – classic teaching, but not universally reliable Justification: The classification of osteomyelitis as chronic based solely on a draining sinus tract reflects historical teaching but lacks universal applicability in modern guidelines. Key considerations: Histopathologic criteria: Chronic osteomyelitis is fundamentally defined by n…	CopyEdit Answer: c) Current literature lacks standardized definitions Justification: The classification of osteomyelitis—especially in the context of fracture-related infections (FRI)—is nuanced and lacks universally standardized definitions. The dichotomy of “acute” versus “chronic” osteomyelitis is clinically useful but conceptually imperfect, as these terms often overlap in presentation and ma…	Answer: c) Current literature lacks standardized definitions Justification: The interpretation of Mr. Jamal Robertson's case in the context of osteomyelitis classification requires consideration of definitions and established clinical criteria that are still evolving in the medical field. Osteomyelitis can be categorized as either acute or chronic based on specific characteristics, duration of in…
3	5	What principle best reflects expert guidance on antibiotic stewardship in FRI management? a) Broad-spectrum IV therapy should be continued through the full course b) Narrow-spectrum agents are insufficient for mixed infections c) Agent selection should be based solely on hospital antibiogram d) Stewardship principles should guide antibiotic selection and duration ✅ Correct answer: d 📚 Expert Cons…	CopyEdit Answer: d) Stewardship principles should guide antibiotic selection and duration Justification: Antibiotic stewardship is a core principle in the management of fracture-related infections (FRIs) and aims to ensure effective, safe, and targeted therapy while minimizing resistance, toxicity, and cost. The use of broad-spectrum IV antibiotics such as cefepime is appropriate as empiric thera…	Answer: d) Stewardship principles should guide antibiotic selection and duration ``` **Justification:** Antibiotic stewardship is a key component of optimal infectious disease management, and this principle is especially important in the treatment of fracture-related infections (FRI). Expert guidance emphasizes that the selection and duration of antibiotics should be carefully considered based on…	Answer: d) Stewardship principles should guide antibiotic selection and duration Justification: Antibiotic stewardship in fracture-related infections (FRIs) represents a critical balance between effective treatment and minimizing antimicrobial resistance and patient risks. Key Stewardship Principles: 1. Targeted Antimicrobial Approach - Select antibiotics based on: - Specific pathogen identificat…	CopyEdit Answer: d) Stewardship principles should guide antibiotic selection and duration Justification: The management of fracture-related infection (FRI) demands not only effective infection control but also judicious antimicrobial use. Antibiotic stewardship is a cornerstone of modern infectious disease practice, particularly in surgical infections where prolonged antibiotic exposure is common…	Answer: **d) Stewardship principles should guide antibiotic selection and duration** Justification: Antibiotic stewardship is critical in fracture-related infection (FRI) to balance efficacy with avoidance of resistance and toxicity. The key principles are: 1. **De-escalation** (as done here)—Transition from broad-spectrum IV (e.g., vancomycin + cefepime) to **targeted oral therapy** (e.g., TMP-S…	Answer: [d] Justification: The cornerstone of modern infectious disease management, particularly in complex scenarios like fracture-related infections, is antibiotic stewardship. This encompasses selecting the most appropriate antibiotic regimen – considering efficacy, safety, spectrum of activity, route of administration, and duration – to optimize clinical outcomes while minimizing the developm…	LLM answer: CopyEdit Answer: d Justification: Antibiotic stewardship is a critical component of managing fracture-related infections (FRI) effectively and responsibly. This principle encompasses several key practices aimed at optimizing patient outcomes while minimizing adverse effects, healthcare costs, and the emergence of antimicrobial resistance. Expert guidance strongly advocates for applyin…	makefile CopyEdit Answer: d Justification: The cornerstone of modern infectious diseases management, particularly in complex conditions like fracture-related infection (FRI), is antibiotic stewardship. This means using the narrowest effective agent, for the shortest effective duration, tailored to specific pathogens, surgical findings, and patient response. While empiric broad-spectrum therapy (l…	The correct answer is: d) Stewardship principles should guide antibiotic selection and duration. Justification: In fracture-related infection (FRI) management, and in infectious diseases generally, antibiotic stewardship is critical. Stewardship emphasizes selecting the narrowest effective agent, appropriate route (oral when feasible), and shortest effective duration based on clinical response, c…	Answer: **d) Stewardship principles should guide antibiotic selection and duration** Justification: Antibiotic stewardship is a fundamental concept in the management of fracture-related infections (FRI), emphasizing the need to use targeted, effective therapy for an appropriate duration while minimizing unnecessary broad-spectrum antibiotic use. Here's how this principle applies: 1. **Broad-spect…	Answer: d) Stewardship principles should guide antibiotic selection and duration Justification: Antibiotic stewardship is a critical component in the management of fracture-related infections (FRI).The Infectious Diseases Society of America (IDSA) emphasizes that stewardship principles should guide both the selection and duration of antibiotic therapy to optimize clinical outcomes while minimizin…	Answer: d) Stewardship principles should guide antibiotic selection and duration Justification: Antibiotic stewardship in fracture-related infection (FRI) prioritizes targeted therapy guided by culture results, minimizing collateral damage from broad-spectrum agents, and optimizing duration to balance efficacy with resistance prevention. Key principles applied here: 1. De-escalation: Switching to…	LLM answer: Answer: d) Stewardship principles should guide antibiotic selection and duration Justification: Antibiotic stewardship in fracture-related infection (FRI) management prioritizes targeted therapy and duration optimization based on culture results and clinical response. Key principles from current evidence: De-escalation imperative: Continuing broad-spectrum therapy (option a) increases…	CopyEdit Answer: d) Stewardship principles should guide antibiotic selection and duration Justification: Antibiotic stewardship is a core component of optimal management for fracture-related infections (FRIs), particularly after surgical source control has been achieved. Once clinical improvement is evident and culture data are available, therapy should be narrowed to target the identified pathog…	Answer: d) Stewardship principles should guide antibiotic selection and duration Justification: In the management of fracture-related infections (FRIs), antibiotic stewardship is essential to optimize treatment outcomes while minimizing the risks associated with antibiotic overuse, such as resistance and adverse effects. Stewardship emphasizes judicious selection and duration of antimicrobial the…
4	1	How should internal fixation be timed in the setting of a temporary open abdomen? a) Delay due to bleeding risk b) Delay due to infection risk c) Internal fixation should not be delayed d) Cephalosporin should be initiated before fixation ✅ Correct answer: c 📚 ICM 2019 TRAUMA – Section 1.2, Question 4	CopyEdit Answer: c) Internal fixation should not be delayed Justification: In patients undergoing damage control orthopedic strategies after polytrauma, including open abdominal injury and pelvic fracture, timely progression to internal fixation is critical for definitive stabilization and improving outcomes. The presence of a temporary open abdomen (e.g., via negative pressure wound therapy) is …	**Answer:** b) Delay due to infection risk **Justification:** In trauma patients with an open abdomen, the risk of infection remains significantly elevated, particularly with the ongoing open abdominal management and the need for staged orthopedic interventions like pelvic stabilization. The decision to delay internal fixation is driven by the infection risk rather than bleeding concerns. The pre…	Answer: c) Internal fixation should not be delayed Justification: In this complex trauma scenario, delaying internal fixation of the pelvic ring fracture would be detrimental to the patient's overall recovery and could potentially increase complications. The key considerations in this case are: 1. Hemodynamic Stability and Damage Control: The patient presents with a critical injury pattern requir…	CopyEdit Answer: c) Internal fixation should not be delayed Justification: In trauma patients with both orthopedic injuries and open abdominal wounds, the timing of internal fixation requires balancing the benefits of early stabilization against the risk of infectious complications. However, emerging data and clinical guidelines support early internal fixation even in the context of a temporary o…	Answer: [c] Justification: In this hemodynamically stabilized trauma patient, the priority is definitive fracture fixation to restore pelvic stability, reduce ongoing bleeding risk, and facilitate mobilization. While an open abdomen increases exposure to potential pathogens, delaying fixation (a, b) worsens outcomes by prolonging immobility and increasing infection risks from indwelling external …	Answer: [b] Justification: The primary concern regarding the timing of internal fixation in this patient with an open abdomen is the significantly increased risk of surgical site infection (SSI). While bleeding risk is always a consideration in trauma, the open abdomen creates a direct communication between the external environment and the peritoneal cavity, increasing the potential for bacterial…	LLM answer: CopyEdit Answer: b Justification: The decision regarding the timing of definitive internal fixation (ORIF) for the pelvic fracture must carefully consider the substantial infection risk posed by the concurrent temporary open abdomen. An open abdomen, particularly following trauma potentially involving bowel injury, represents a significant source of bacterial contamination. Placing in…	makefile CopyEdit Answer: c Justification: In trauma patients requiring staged procedures, internal fixation should not be routinely delayed solely due to the presence of a temporary open abdomen. While concern for infection risk is valid—especially in patients with contaminated or open wounds—the timing of internal fixation in pelvic fractures must balance the benefits of early stabilization aga…	CopyEdit Answer: c) Internal fixation should not be delayed Justification: In trauma patients with open abdominal injuries and pelvic ring fractures, early internal fixation is generally recommended. Delaying internal fixation due to the presence of a temporary open abdomen is not typically warranted. Clinical Rationale: Infection Risk Considerations: Concerns about increased infection risk due t…	Answer: c) Internal fixation should not be delayed Justification: In the setting of a trauma patient requiring staged orthopedic management, current evidence supports timely internal fixation of pelvic fractures, even in the presence of a temporary open abdomen. Delaying internal fixation primarily due to infection risk is not recommended as prolonged external fixation and delayed stabilization c…	Answer: b) Delay due to infection risk Justification: In the context of a trauma patient with an open abdominal injury and a pelvic ring fracture, the presence of a temporary open abdomen significantly increases the risk of infection. Given that Mr.Lukas Brandt is a known carrier of methicillin-resistant Staphylococcus aureus (MRSA), the risk of infection is further heightened. Internal fixation …	Answer: b) Delay due to infection risk Justification: The temporary open abdomen in this hemodynamically unstable trauma patient, combined with MRSA colonization, significantly elevates the risk of surgical site infection (SSI) and hardware-associated infections. Key considerations: 1. Infection Risk Stratification: o MRSA carriage correlates with higher SSI risk, particularly in orthopedic proce…	LLM answer: Answer: b) Delay due to infection risk Justification: The decision to delay internal fixation in this hemodynamically stabilized patient with a temporary open abdomen is supported by three key infection risk considerations: Abdominal Contamination Risk: The open abdominal cavity creates a persistent source of bacterial contamination, particularly with enteric organisms. Studies demons…	CopyEdit Answer: c) Internal fixation should not be delayed Justification: In the setting of trauma with a temporary open abdomen (OA), the timing of orthopedic internal fixation must carefully balance infection control and the need for skeletal stability. Historically, there has been concern that internal fixation in the presence of an open abdomen would increase infection risk; however, current…	Answer: b Justification: In the context of Mr. Lukas Brandt's management following a traumatic open abdominal injury with a pelvic ring fracture, the timing of internal fixation must be carefully evaluated, particularly given the temporary open abdomen and his history as a known MRSA carrier. The decision to delay internal fixation predominantly revolves around the heightened risk of infection as…
4	2	What is the appropriate approach to MRSA decolonization in this setting? a) Not recommended due to lack of benefit in trauma patients b) Only required for elective procedures in low-risk hosts c) May be considered, but should not delay surgery d) Always required prior to orthopedic surgery involving hardware placement ✅ Correct answer: c 📚 ICM 2019 TRAUMA – Section 1.2, Question 1	ShapeCopyEdit Answer: c) May be considered, but should not delay surgery Justification: In the context of trauma surgery—particularly when urgent or staged fixation is required—MRSA decolonization may offer some benefit in reducing surgical site infections (SSI), but it should not delay urgent or time-sensitive surgical interventions like orthopedic hardware placement. Evidence supports the use o…	**Answer:** c) May be considered, but should not delay surgery **Justification:** In trauma patients, especially those with known MRSA colonization, decolonization strategies are an important consideration to reduce the risk of postoperative infections, particularly in procedures involving hardware placement. However, MRSA decolonization is generally more important in elective surgeries, where th…	Answer: c) May be considered, but should not delay surgery Justification: The management of MRSA colonization in trauma patients requires a nuanced, balanced approach that considers both infection prevention and urgent surgical needs. Key Clinical Reasoning: 1. Decolonization Effectiveness: - While MRSA decolonization can reduce surgical site infection (SSI) rates, the evidence is most robust in …	CopyEdit Answer: c) May be considered, but should not delay surgery Justification: MRSA decolonization strategies—typically involving intranasal mupirocin and chlorhexidine body washes—have shown benefit in reducing surgical site infections (SSIs) in elective surgeries, particularly in high-risk procedures like orthopedic hardware placement. However, the evidence supporting their use in acute tra…	Answer: [c] Justification: MRSA decolonization (e.g., intranasal mupirocin + chlorhexidine bathing) may reduce surgical site infection (SSI) risk in colonized patients, particularly with hardware placement. However, in trauma, expedited definitive fixation takes precedence over decolonization due to the critical window for fracture stabilization and the higher morbidity of delayed surgery. Eviden…	Answer: [c] Justification: In this critically ill trauma patient with an open abdomen requiring urgent staged orthopedic management, a prolonged MRSA decolonization protocol is generally not practical and should not be a reason to delay necessary surgical interventions. While the patient is a known MRSA carrier, and hardware placement does increase the risk of infection, the acute nature of the t…	ShapeLLM answer: CopyEdit Answer: c Justification: The management of MRSA colonization in patients requiring orthopedic hardware, particularly in the trauma setting, involves balancing the risk of surgical site infection (SSI) against the urgency of surgical intervention. While MRSA decolonization (typically with nasal mupirocin and chlorhexidine bathing) is well-established and often protocolize…	Shapemakefile CopyEdit Answer: c Justification: In the setting of urgent or semi-urgent orthopedic surgery, such as definitive fixation of a pelvic ring fracture in a trauma patient, MRSA decolonization may be considered but should not delay surgery. MRSA colonization is a known risk factor for surgical site infection (SSI), particularly in procedures involving hardware. Nasal carriage has been a…	CopyEdit Answer: c) May be considered, but should not delay surgery Justification: In trauma patients requiring urgent orthopedic procedures, such as internal fixation, MRSA decolonization can be beneficial but should not postpone surgery. The primary goal is to minimize the risk of surgical site infections (SSIs), especially in patients known to be colonized with MRSA. Evidence Supporting Decolo…	Answer: c) May be considered, but should not delay surgery Justification: MRSA decolonization, typically using agents such as nasal mupirocin and chlorhexidine body washes, can reduce the overall burden of MRSA on the patient and potentially lower the risk of surgical site infections. However, evidence does not strongly support routine decolonization as a prerequisite for urgent or trauma-related…	Answer: c) May be considered, but should not delay surgery Justification: Decolonization of MRSA in patients undergoing orthopedic surgery, particularly those involving hardware placement, is a well-established practice aimed at reducing the risk of surgical site infections (SSIs). The literature supports the use of decolonization protocols, such as intranasal mupirocin and chlorhexidine washes, …	Answer: c) May be considered, but should not delay surgery Justification: MRSA decolonization in this trauma patient requires balancing infection prevention with urgent surgical needs: 1. Evidence for Decolonization: o Systematic reviews demonstrate reduced SSIs with preoperative decolonization in orthopaedic patients, including trauma cases12. o Protocols (mupirocin + chlorhexidine) achieve part…	LLM answer: Answer: d) Always required prior to orthopedic surgery involving hardware placement Justification: MRSA decolonization is mandatory in this trauma patient requiring hardware implantation, based on three evidence-supported principles: Infection Risk Reduction: Systematic reviews demonstrate MRSA decolonization reduces surgical site infections (SSIs) by 48-74% in orthopedic patients wit…	CopyEdit Answer: c) May be considered, but should not delay surgery Justification: MRSA decolonization strategies—typically involving intranasal mupirocin and chlorhexidine body washes—are commonly employed to reduce the risk of surgical site infections (SSIs), particularly in patients undergoing orthopedic procedures with implant placement. However, the evidence for universal efficacy, particula…	Answer: c Justification: Given Mr. Lukas Brandt's history as a MRSA carrier, the question of whether preoperative MRSA decolonization is necessary prior to surgical fixation is critically pertinent. In the context of orthopedic procedures, especially those requiring the placement of hardware, there is a significant association between MRSA colonization and increased risk of postoperative surgical…
4	3	When should empiric IV antibiotics be initiated for suspected FRI? a) After deep tissue samples are collected intraoperatively b) After imaging confirms involvement of cortical bone c) Based on CRP >100 mg/L and wound drainage d) At first clinical suspicion, even if surgical sampling is not feasible ✅ Correct answer: a 📚 Expert Consensus: Key recommendations on antimicrobial therapy	ShapeCopyEdit Answer: a) After deep tissue samples are collected intraoperatively Justification: The management of suspected fracture-related infection (FRI) hinges on the accurate identification of pathogens through deep surgical sampling prior to antibiotic administration whenever feasible. This approach maximizes microbiologic yield and guides targeted therapy, a cornerstone of FRI management.…	**Answer:** d) At first clinical suspicion, even if surgical sampling is not feasible **Justification:** In this case, Mr. Brandt has developed a low-grade fever, elevated CRP, and some oozing at the incision site, which raises concern for a potential surgical site infection (SSI) or a deeper soft tissue infection, such as a fracture-related infection (FRI). While the wound is not purulent, the c…	Answer: a) After deep tissue samples are collected intraoperatively Justification: In the context of potential Fracture-Related Infection (FRI), precise diagnostic approach is crucial to guide targeted antimicrobial therapy and avoid unnecessary broad-spectrum antibiotic use. Clinical Reasoning: 1. Diagnostic Prioritization: - Deep tissue sampling is the gold standard for diagnosing FRI - Provide…	ShapeCopyEdit Answer: a) After deep tissue samples are collected intraoperatively Justification: In the evaluation of suspected fracture-related infection (FRI), accurate microbiologic diagnosis is paramount, especially given the implications for long-term antimicrobial therapy and possible surgical revision. The cornerstone of diagnosis is obtaining multiple deep tissue samples intraoperatively,…	Answer: [a] Justification: In suspected fracture-related infection (FRI), obtaining deep tissue cultures (intraoperatively or via ultrasound/CT-guided aspiration if surgery is delayed) is critical to guide targeted therapy. Initiating empiric antibiotics prematurely (d) risks masking pathogens and compromising culture yield. CRP elevation (c) is nonspecific post-trauma and may reflect systemic in…	Answer: [c] Justification: The development of a low-grade fever, significantly elevated CRP (122 mg/L), and wound oozing on post-operative day 3 in a patient with recent orthopedic hardware placement following a traumatic open abdominal injury raises a strong suspicion for a surgical site infection (SSI), potentially involving the fracture fixation. In this scenario, prompt initiation of empiric …	LLM answer: CopyEdit Answer: a Justification: The management of suspected fracture-related infection (FRI) hinges on obtaining accurate microbiological data to guide targeted antimicrobial therapy, especially when orthopedic hardware is involved. While the patient presents with concerning signs (low-grade fever, elevated CRP, wound oozing), he is hemodynamically stable, and the wound findings are…	Shapemakefile CopyEdit Answer: a Justification: Empiric IV antibiotics for suspected fracture-related infection (FRI) should ideally be started after obtaining deep tissue samples intraoperatively, when feasible. This approach maximizes diagnostic yield and guides targeted therapy, which is critical in managing infections involving orthopedic hardware. Why this is the preferred approach: The 2018…	CopyEdit Answer: a) After deep tissue samples are collected intraoperatively Justification: In the context of suspected fracture-related infection (FRI), initiating empiric intravenous (IV) antibiotics should ideally occur after obtaining deep tissue samples intraoperatively. This approach ensures accurate microbiological diagnosis and effective targeted therapy. Clinical Reasoning: Diagnostic Ac…	Answer: a) After deep tissue samples are collected intraoperatively Justification: When there is a clinical suspicion of fracture-related infection (FRI), it is essential to confirm the diagnosis with reliable microbiological evidence. The gold standard involves collecting multiple deep tissue samples during surgical exploration prior to initiating empiric IV antibiotics. This approach minimizes …	Answer: a) After deep tissue samples are collected intraoperatively Justification: In the context of suspected fracture-related infection (FRI), it is crucial to obtain accurate microbiological data to guide appropriate antibiotic therapy. The consensus definition for FRI, as supported by the American Orthopedics (AO) Foundation and the European Bone and Joint Infection Society (EBJIS), emphasize…	Answer: d) At first clinical suspicion, even if surgical sampling is not feasible Justification: 1. Clinical Suspicion: o Fever + CRP >100 mg/L exceeds typical post-op CRP peaks (usually ≤150 mg/L after major trauma, declining by day 3)69. o Wound oozing raises concern for early fracture-related infection (FRI), even without purulence. 2. Immediate vs Delayed Antibiotics: o Optimal practice: Coll…	LLM answer: Answer: a) After deep tissue samples are collected intraoperatively Justification: Initiating empiric antibiotics before obtaining deep tissue cultures risks compromising microbiological diagnosis and should be avoided unless the patient exhibits sepsis. Key considerations: Diagnostic Priority: Deep tissue sampling (≥5 specimens from implant-bone interface) is critical before antibiot…	CopyEdit Answer: a) After deep tissue samples are collected intraoperatively Justification: In the evaluation of suspected fracture-related infection (FRI), it is critical to balance early treatment with the need for microbiologic precision. Empiric antibiotic therapy should not be initiated immediately at the first clinical suspicion unless the patient is systemically ill or septic. In stable pa…	Answer: c Justification: In assessing Mr. Lukas Brandt's postoperative condition on day 3, where he presents with a low-grade fever, elevated C-reactive protein (CRP) levels, and wound drainage without hemodynamic instability or purulence, the clinical suspicion for a fracture-related infection (FRI) arises. The challenge lies in determining the appropriate timing for initiating empiric intraveno…
4	4	What is the correct principle guiding antibiotic de-escalation in FRI? a) Continue empiric therapy for at least 14 days in high-risk patients b) Switch to targeted therapy once susceptibility data are available c) Maintain vancomycin due to Enterococcus and Gram-negative co-infection d) Discontinue all IV therapy if patient is afebrile and cultures are pending ✅ Correct answer: b 📚 Expert Consens…	CopyEdit Answer: b) Switch to targeted therapy once susceptibility data are available Justification: Antibiotic de-escalation is a core principle of antimicrobial stewardship and is strongly supported in the management of fracture-related infections (FRI). Once pathogen identification and susceptibility profiles are available, therapy should be narrowed to the least broad-spectrum, effective agen…	**Answer:** b) Switch to targeted therapy once susceptibility data are available **Justification:** The principle of antibiotic de-escalation in the management of fracture-related infections (FRI) or other infections is to transition from broad-spectrum empiric therapy to more targeted therapy once susceptibility data are available. This approach is guided by both microbiological findings and the…	Answer: b) Switch to targeted therapy once susceptibility data are available Justification: Antibiotic de-escalation is a critical stewardship principle in managing fracture-related infections (FRI), balancing effective treatment with minimizing antimicrobial resistance and potential adverse effects. Key Clinical Reasoning: 1. Antimicrobial Stewardship Principles: - De-escalation is a fundamental…	CopyEdit Answer: b) Switch to targeted therapy once susceptibility data are available Justification: Antibiotic stewardship is a foundational principle in the management of fracture-related infections (FRI). Once microbiologic cultures and susceptibility data are available, therapy should be de-escalated to the narrowest effective agent to limit toxicity, reduce resistance selection, and optimize…	Answer: [b] Justification: Antibiotic stewardship in FRI prioritizes narrowing therapy once susceptibilities confirm adequate coverage, even in high-risk patients. Continuing empiric broad-spectrum therapy (a, c) increases resistance risk without clinical benefit when targeted options (e.g., ampicillin for E. faecalis + a narrower Gram-negative agent like ceftriaxone for K. aerogenes) are availab…	Answer: [b] Justification: The cornerstone of antibiotic stewardship is to use the narrowest spectrum antibiotic effective against the identified pathogens. Once susceptibility data are available, the principle guiding antibiotic de-escalation in a fracture-related infection (FRI) is to transition from broad-spectrum empiric therapy to targeted therapy based on the culture results. Option (a) con…	LLM answer: CopyEdit Answer: b Justification: The guiding principle in managing infections once microbiological data, including organism identification and antibiotic susceptibilities, become available is antimicrobial stewardship, which strongly advocates for prompt de-escalation to targeted therapy. Empiric therapy, such as the initial vancomycin and cefepime regimen, is appropriately broad to …	makefile CopyEdit Answer: b Justification: The cornerstone of antimicrobial stewardship in fracture-related infection (FRI) is to de-escalate empiric therapy to targeted agents as soon as susceptibility data are available, provided the patient is clinically stable and there is adequate surgical source control. This principle is well-supported by both IDSA guidelines and the EBJIS consensus. In th…	CopyEdit Answer: b) Switch to targeted therapy once susceptibility data are available Justification: In the management of fracture-related infections (FRIs), the principle of antibiotic de-escalation is pivotal. Once culture and susceptibility data are available, transitioning from broad-spectrum empiric therapy to targeted antibiotics is recommended, even in high-risk patients. This approach ali…	Answer: b) Switch to targeted therapy once susceptibility data are available Justification: Antibiotic de-escalation in fracture-related infection (FRI) should prioritize tailored therapy based on culture and susceptibility results. This approach minimizes unnecessary use of broad-spectrum antibiotics, reduces the risk of adverse effects (e.g., nephrotoxicity from vancomycin), and helps prevent a…	Answer: b) Switch to targeted therapy once susceptibility data are available Justification: The principle of antibiotic de-escalation in the management of fracture-related infections (FRI) is to switch from broad-spectrum empiric therapy to targeted therapy based on culture and susceptibility data. This approach is supported by the Infectious Diseases Society of America (IDSA) guidelines, which r…	Answer: b) Switch to targeted therapy once susceptibility data are available Justification: 1. De-escalation Principles: o Core stewardship strategy: Narrow therapy to the most targeted, effective agents once susceptibilities are confirmed, reducing ecological impact and toxicity127. o FRI-specific guidance: Early de-escalation (within 72 hours) is recommended when cultures identify susceptible p…	LLM answer: Answer: b) Switch to targeted therapy once susceptibility data are available Justification: Antibiotic de-escalation in fracture-related infection (FRI) should prioritize microbiological guidance over prolonged empiric therapy, even in high-risk patients. Key considerations: De-escalation Evidence Base: Multiple studies demonstrate early de-escalation (within 72h of culture results) r…	ShapeCopyEdit Answer: b) Switch to targeted therapy once susceptibility data are available Justification: Antibiotic stewardship is a foundational principle in infectious disease management, especially in fracture-related infections (FRIs). Once reliable microbiologic data and susceptibilities are available from intraoperative cultures, de-escalation from broad empiric therapy to pathogen-directe…	Answer: b Justification: In managing Mr. Lukas Brandt's case with the emergence of Enterococcus faecalis and Klebsiella aerogenes after he commenced treatment on broad-spectrum empirical antibiotics, it is crucial to apply the principle of antibiotic de-escalation thoughtfully. In general, the guiding principle in such scenarios is to switch to targeted therapy once susceptibility data are availa…
4	5	Which factors should guide targeted antimicrobial therapy in FRI? a) Institutional antibiogram and IV-to-oral bioavailability b) Pathogen and surgical approach (e.g., retention vs. removal) c) Use the broadest available oral agents to reduce relapse d) Antifungal prophylaxis is recommended in open pelvic fractures ✅ Correct answer: b 📚 Expert Consensus: Key recommendations on antimicrobial therapy	CopyEdit Answer: b) Pathogen and surgical approach (e.g., retention vs. removal) Justification: The selection of targeted antimicrobial therapy in fracture-related infection (FRI) is driven primarily by two critical factors: the causative organism and the surgical management strategy—specifically, whether infected hardware or bone is retained or removed. If surgical debridement is performed but h…	**Answer:** b) Pathogen and surgical approach (e.g., retention vs. removal) **Justification:** When tailoring the antimicrobial regimen for long-term management of fracture-related infections (FRI), the most critical factors to consider are the specific pathogen(s) and the surgical approach, particularly whether hardware will be retained or removed. These factors are essential for determining the…	Answer: b) Pathogen and surgical approach (e.g., retention vs. removal) The management of fracture-related infections (FRI) should be guided by both the identified pathogens and the surgical approach taken. The choice of antimicrobial therapy must be tailored to the specific organisms isolated from the infection site, as well as their susceptibility profiles. In Mr.Brandt's case, the pathogens id…	CopyEdit Answer: b) Pathogen and surgical approach (e.g., retention vs. removal) Justification: The most critical determinants in selecting targeted antimicrobial therapy for fracture-related infection (FRI) are the specific pathogen(s) involved and the surgical management strategy, particularly whether infected hardware is retained or removed. If hardware is retained—as is often necessary in pel…	Answer: [b] Justification: The two most critical factors in FRI antibiotic selection are: 1. **Pathogen-specific factors**: Susceptibilities (e.g., ampicillin-susceptible E. faecalis allows for narrow therapy), virulence, and biofilm-forming capacity (e.g., Pseudomonas may warrant combination therapy). 2. **Surgical management**: Retention of hardware necessitates biofilm-active agents (e.g., rif…	Answer: [b] Justification: Guiding targeted antimicrobial therapy in fracture-related infection (FRI) requires a holistic approach that considers both the characteristics of the infecting pathogen and the specifics of the surgical management. Option (a) highlights important considerations. Institutional antibiograms can inform the selection of oral agents with likely activity, and good IV-to-oral…	LLM answer: CopyEdit Answer: b Justification: The selection and duration of targeted antimicrobial therapy for fracture-related infection (FRI), including planning for oral step-down, must be individualized based on several key factors. Foremost among these are the specific pathogen(s) identified and their antibiotic susceptibility profiles, as this dictates the available effective treatment opti…	makefile CopyEdit Answer: b Justification: In fracture-related infection (FRI), the two most critical factors guiding targeted antimicrobial therapy are the pathogen(s) involved and the surgical approach—particularly whether hardware was retained, partially removed, or fully explanted. These variables directly influence the likelihood of achieving infection control and the pharmacologic requireme…	CopyEdit Answer: b) Pathogen and surgical approach (e.g., retention vs. removal) Justification: In managing fracture-related infections (FRIs), tailoring antimicrobial therapy requires a nuanced understanding of both the causative pathogens and the surgical strategy employed. 1. Surgical Strategy: Implant Retention (DAIR): When the implant is retained, biofilm-active antibiotics are essential. Fo…	Answer: b) Pathogen and surgical approach (e.g., retention vs. removal) Justification: Tailoring antimicrobial therapy in fracture-related infection (FRI) requires a balanced approach that integrates both microbiological and surgical factors. The choice of antibiotics should address the specific pathogens identified (e.g., *Enterococcus faecalis* and *Klebsiella aerogenes*) and their susceptibili…	Answer: b) Pathogen and surgical approach (e.g., retention vs. removal) The management of fracture-related infections (FRI) should be guided by both the identified pathogens and the surgical approach taken. The choice of antimicrobial therapy must be tailored to the specific organisms isolated from the infection site, as well as their susceptibility profiles. In Mr.Brandt's case, the pathogens id…	Answer: b) Pathogen and surgical approach (e.g., retention vs. removal) Justification: 1. Pathogen-Specific Factors: o Susceptibility profile (e.g., E. faecalis sensitivity to ampicillin, K. aerogenes to narrower β-lactams) dictates drug selection to minimize resistance and toxicity12. o Biofilm activity: Hardware retention necessitates agents with biofilm penetration (e.g., rifampin adjunct for …	LLM answer: Answer: b) Pathogen and surgical approach (e.g., retention vs. removal) Justification: Targeted antimicrobial therapy in FRI requires integration of microbiological data and surgical context, as outlined in current guidelines12: Pathogen-Specific Factors Biofilm Activity: -Retained implants necessitate biofilm-active agents (e.g., rifampicin for staphylococci, fluoroquinolones for Gra…	CopyEdit Answer: b) Pathogen and surgical approach (e.g., retention vs. removal) Justification: The cornerstone of effective targeted antimicrobial therapy in fracture-related infection (FRI) is an integrated understanding of both the microbiologic profile of the infection and the surgical strategy employed—particularly whether infected hardware or bone fragments are retained or removed. The path…	Answer: b Justification: When tailoring antimicrobial therapy for fracture-related infections (FRIs), the most appropriate guiding principles involve consideration of both the pathogen characteristics and the specifics of the surgical approach, such as whether to retain or remove hardware. Current literature strongly supports the premise that a targeted approach to antibiotic therapy, based on th…
5	1	What are the key predictors for requiring allogeneic blood transfusion (ABT) in this patient? a) Gustilo II open fracture and anemia b) Antiaggregant use and anemia c) Anemia, Gustilo II open fracture, and antiaggregant use d) MCI, antiaggregant use, and anemia ✅ Correct answer: b 📚 ICM 2019 TRAUMA – Section 1.1, Question 6	makefile CopyEdit Answer: c) Anemia, Gustilo II open fracture, and antiaggregant use Justification: In orthopedic trauma patients, particularly the elderly, the need for allogeneic blood transfusion (ABT) is multifactorial and associated with both patient-specific and injury-related factors. The three most relevant predictors in this case are: Preexisting anemia: The patient presented with a hemo…	**Answer:** c) Anemia, Gustilo II open fracture, and antiaggregant use – overinclusive; not all factors are validated predictors **Justification:** In this clinical case, the key predictors for requiring allogeneic blood transfusion (ABT) should be assessed based on the patient's condition and known risk factors that influence transfusion requirements. The patient has a history of anemia (Hb of 8…	Answer: b) Antiaggregant use and anemia Justification: In this complex geriatric patient, the key predictors for requiring allogeneic blood transfusion (ABT) are antiaggregant use and pre-existing anemia. Let's break down the clinical reasoning: Anemia Factors: - Preoperative Hb of 8.1 g/dL indicates significant anemia of chronic disease - Low hemoglobin is a critical predictor of transfusion nee…	Answer: b) Antiaggregant use and anemia Justification: The strongest and most consistent predictors for requiring allogeneic blood transfusion (ABT) in orthopedic trauma patients are pre-existing anemia and the use of antiaggregant medications. Anemia—defined by low preoperative hemoglobin—is one of the most reliable risk factors for ABT, as it reduces a patient’s physiological reserve and increa…	Answer: [b] Justification: The strongest predictors for allogeneic blood transfusion (ABT) in this patient are **antiaggregant use (aspirin)** and **preoperative anemia (Hb 8.1 g/dL)**. 1. **Antiaggregant Use**: Aspirin impairs platelet function, increasing intraoperative and postoperative bleeding risk, particularly in orthopedic surgeries like ORIF. Studies show that antiplatelet therapy is an …	Answer: [b] Justification: The key predictors for requiring allogeneic blood transfusion (ABT) in this patient are her pre-existing anemia and the use of an antiaggregant (aspirin). While a Gustilo II open fracture increases the risk of bleeding compared to a closed fracture, it is not as strong and independent a predictor of ABT as the other two factors in the immediate perioperative period. Pat…	LLM answer: CopyEdit Answer: c Justification: This patient presents with several factors known to increase the risk of requiring allogeneic blood transfusion (ABT) in the context of orthopedic trauma surgery. The most comprehensive set of key predictors among the choices provided is captured in option c. Anemia: The patient's baseline hemoglobin of 8.1 g/dL represents significant pre-existing ane…	CopyEdit Answer b) Antiaggregant use and anemia Explanation: Key predictors for requiring allogeneic blood transfusion (ABT) typically include factors that either increase perioperative blood loss or reduce the patient’s physiological reserve to tolerate anemia. In this case: Anemia is a well-established predictor, as patients with low preoperative hemoglobin are more likely to require transfusio…	CopyEdit Answer: c) Anemia, Gustilo II open fracture, and antiaggregant use Justification: In evaluating predictors for allogeneic blood transfusion (ABT) in elderly patients with open fractures undergoing orthopedic surgery, multiple interrelated risk factors must be considered. 1. Anemia: Preoperative anemia is one of the strongest independent predictors of perioperative ABT. Ms. Kim's hemoglob…	Answer: **b) Antiaggregant use and anemia** Justification: This patient demonstrates two significant predictors for requiring allogeneic blood transfusion (ABT): anemia and antiaggregant use. 1. **Anemia:** With a hemoglobin level of 8.1 g/dL, the patient’s anemia is a well-established risk factor for requiring perioperative transfusion. Patients with low hemoglobin levels preoperatively often ha…	Answer: b) Antiaggregant use and anemia Justification: In this clinical scenario, the key predictors for requiring allogeneic blood transfusion (ABT) in Ms.Rachel Kim are her use of antiaggregant medication (aspirin) and her anemia. Anemia is a well-known predictor for the need for blood transfusion, as it indicates a lower baseline hemoglobin level, making the patient more susceptible to requiri…	Answer: [c] Justification: The key predictors for ABT in this context involve validated surgical and hematologic factors: 1. Preoperative anemia (Hb 8.1 g/dL) is a well-documented risk factor for transfusion, particularly in orthopedic trauma, where baseline anemia correlates strongly with transfusion needs1. 2. Gustilo II open fracture increases blood loss risk due to soft tissue injury and surg…	LLM answer Answer: c) Anemia, Gustilo II open fracture, and antiaggregant use – overinclusive; not all factors are validated predictors Justification: The patient’s anemia (Hb 8.1 g/dL) and Gustilo II open fracture are validated predictors of transfusion need based on orthopedic literature. Multiple studies identify preoperative Hb as the strongest independent risk factor for ABT, with each 1 g/d…	CopyEdit Answer: c) Anemia, Gustilo II open fracture, and antiaggregant use Justification: The need for allogeneic blood transfusion (ABT) in orthopedic trauma patients is multifactorial. This case involves an elderly woman with a Gustilo II open bimalleolar fracture managed with ORIF and complicated by intraoperative transfusion. Understanding the key predictors for ABT in this context requires …	Answer: c Justification: In evaluating the clinical scenario involving Ms. Rachel Kim, the key predictors for requiring allogeneic blood transfusion (ABT) must reflect her clinical characteristics and surgical risk factors. Ms. Kim presents with anemia (Hb 8.1 g/dL), a Gustilo II open bimalleolar fracture, and ongoing use of aspirin, a known antiaggregant. Each of these factors contributes to her…
5	2	How should the aspirated hematoma be interpreted? a) It is sterile unless grossly purulent b) It should be processed as potentially infectious material c) It has no diagnostic utility d) It should be discarded prior to wound exploration ✅ Correct answer: b 📚 ICM 2019 TRAUMA – Section 2, Question 5	makefile CopyEdit Answer: b) It should be processed as potentially infectious material Justification: In the context of suspected fracture-related infection (FRI), any fluid aspirated from a peri-implant site—including hematoma—must be treated as potentially infectious. Hematoma formation near a surgical site provides a nutrient-rich environment that can support bacterial growth and biofilm forma…	**Answer:** b) It should be processed as potentially infectious material **Justification:** In this post-operative scenario, the patient is presenting with increased pain and mild drainage from the wound site on Post-Op Day 8. The WBC count is within normal limits, but the CRP is elevated, which can be indicative of ongoing inflammation or infection. The aspirated fluid is bloody but not overtly …	Answer: b) It should be processed as potentially infectious material Justification: In this complex scenario of a post-operative open fracture with potential early fracture-related infection (FRI), the hematoma fluid requires a nuanced, systematic microbiological approach. Key Diagnostic Reasoning: - Bloody joint fluid does not equate to sterility - Subtle signs of potential infection are present…	CopyEdit Answer: b) It should be processed as potentially infectious material Justification: In the context of suspected early fracture-related infection (FRI), aspirated hematoma fluid should always be treated as potentially infectious. While hematoma formation is common after orthopedic procedures, it can serve as an ideal medium for bacterial growth, particularly in the presence of devitalized…	Answer: [b] Justification: In the evaluation of possible **fracture-related infection (FRI)**, **hematoma fluid from an aspirated joint or surgical site should always be processed as potentially infectious material**, even if not overtly purulent. Here’s why: 1. **Microbiological Relevance**: - Early FRI (especially within 2 weeks post-op) may present with subtle findings (e.g., pain, elevated CR…	Answer: [b] Justification: Even if the aspirated fluid from the surgical site appears bloody and not overtly purulent, it should still be processed as potentially infectious material. In the setting of a recent open fracture with internal fixation and delayed wound healing, the possibility of a periprosthetic joint infection (PJI) or a surgical site infection (SSI) needs to be actively investigat…	LLM answer: CopyEdit Answer: b Justification: In this clinical scenario, where early fracture-related infection (FRI) is a significant concern following ORIF of an open fracture, any fluid aspirated from the surgical site or joint space must be handled as potentially infectious material. While the fluid is described as bloody and not overtly purulent, visual inspection alone is insufficient to ru…	CopyEdit Answer: b) It should be processed as potentially infectious material Justification: In the postoperative setting of an open fracture with delayed wound healing and new symptoms (pain and drainage), aspirated fluid — even if bloody or serosanguinous — should be treated as potentially infectious until proven otherwise. This includes hematoma fluid. Here’s why: Early fracture-related infect…	CopyEdit Answer: b) It should be processed as potentially infectious material Justification: In the context of possible early fracture-related infection (FRI), even aspirated hematoma fluid must be taken seriously and processed for microbiologic analysis. The clinical scenario—persistent pain, drainage, and elevated CRP—raises concern for early post-surgical infection despite the absence of fever…	Answer: **b) It should be processed as potentially infectious material** Justification: While hematoma fluid is not overtly purulent, it may still harbor pathogenic microorganisms, particularly in the setting of delayed wound healing and postoperative symptoms. Infectious complications, including early fracture-related infection (FRI), can occur without overt purulence, and aspirated joint fluid …	Answer: b) It should be processed as potentially infectious material Justification: Given the clinical context of an 84-year-old woman with a history of moderate MCI, COPD, anemia of chronic disease, and a history of CABG, who is post-operative day 8 from an open bimalleolar ankle fracture with recent ORIF, the aspirated hematoma fluid from the joint space should be processed as potentially infec…	Answer: [b] Justification: The bloody aspirate must be processed as potentially infectious material due to: 1. Fracture-related infection (FRI) risk: Early FRI often lacks overt purulence but may present with elevated CRP (56 mg/L here) and persistent drainage. Bloody fluid does not exclude infection, as pathogens may be present without frank pus68. 2. Diagnostic protocols: o Culture necessity: H…	LLM answer: Answer: b) It should be processed as potentially infectious material Justification: Hematoma fluid retains diagnostic value even without overt purulence. While coagulated hematomas may yield fewer pathogens during aspiration, studies demonstrate that infected hematomas can harbor bacteria like Serratia marcescens despite appearing non-purulent3. Synovial fluid analysis in early postop…	CopyEdit Answer: b) It should be processed as potentially infectious material Justification: In the post-operative period, especially following open fracture repair, any aspirated joint or periarticular fluid—regardless of gross appearance—should be evaluated rigorously. While the aspirated fluid in this case is described as bloody and not purulent, this does not exclude infection. Bloody aspirat…	Answer: b Justification: In the clinical scenario presented, the aspirated joint space fluid from Ms. Kim's ankle exhibits characteristics that warrant careful assessment due to concerns about potential infection. Although the fluid is bloody and not overtly purulent, it is essential to interpret it as potentially infectious material. This interpretation is supported by the fundamental principles…
5	3	What does current evidence say about VAC and metal colonization? a) VAC systems increase colonization risk b) There is no conclusive evidence VAC increases colonization c) VAC is contraindicated in any implant-related wound d) VAC reduces the need for systemic antibiotics ✅ Correct answer: b 📚 ICM 2019 TRAUMA – Section 2, Question 6	makefile CopyEdit Answer: b) There is no conclusive evidence VAC increases colonization Justification: Vacuum-assisted closure (VAC), or negative pressure wound therapy (NPWT), is widely used in the management of complex and infected wounds, including those associated with orthopedic implants. While theoretical concerns have been raised about the potential for VAC systems to promote bacterial col…	**Answer:** b) There is no conclusive evidence VAC increases colonization risk **Justification:** The use of Vacuum-Assisted Closure (VAC) therapy, also known as negative pressure wound therapy (NPWT), has become a common method for managing complex wounds, including those associated with orthopedic surgery, trauma, or infection. The key concern raised in this case is whether VAC therapy increase…	Answer: b) There is no conclusive evidence VAC increases colonization Justification: The current evidence regarding Vacuum-Assisted Closure (VAC) therapy and hardware colonization is nuanced, requiring a careful evaluation of existing research and clinical considerations. Evidence-Based Analysis: - Limited definitive data directly linking VAC to increased hardware colonization - Most studies sugg…	CopyEdit Answer: b) There is no conclusive evidence VAC increases colonization Justification: Negative pressure wound therapy (NPWT), commonly referred to as vacuum-assisted closure (VAC), has become an integral part of managing complex wounds, including those involving orthopedic hardware. The concern that VAC systems may promote hardware colonization is reasonable, particularly in polymicrobial…	Answer: [b] Justification: The relationship between **negative-pressure wound therapy (VAC)** and **hardware colonization** lacks definitive evidence, but current data suggest: 1. **No Clear Association with Increased Colonization**: - While theoretical concerns exist (e.g., biofilm disruption, altered local perfusion), **no robust clinical studies** demonstrate that VAC directly increases bacter…	Answer: [b] Justification: Current evidence regarding vacuum-assisted closure (VAC) therapy and the risk of hardware colonization is not conclusive. While some theoretical concerns exist about the potential for increased biofilm formation on exposed hardware under negative pressure, clinical studies have not consistently demonstrated a significantly increased risk of infection or hardware coloniz…	LLM answer: CopyEdit Answer: b Justification: Negative Pressure Wound Therapy (NPWT), commonly known as VAC therapy, is frequently employed in the management of complex wounds, including those involving orthopedic implants, particularly in cases of open fractures or post-operative complications like dehiscence or infection. Regarding the specific question of whether VAC increases the risk of hard…	CopyEdit Answer: b) There is no conclusive evidence VAC increases colonization Justification: The use of vacuum-assisted closure (VAC), or negative pressure wound therapy (NPWT), is a common adjunct in managing open or complicated postoperative wounds, including those associated with orthopedic hardware. When it comes to the risk of colonizing metallic implants, the evidence is inconclusive but r…	CopyEdit Answer: b) There is no conclusive evidence VAC increases colonization Justification: Vacuum-assisted closure (VAC), or negative pressure wound therapy (NPWT), is increasingly used in the management of complex orthopedic wounds, including those involving implants. The concern about whether VAC may increase hardware colonization remains a valid one, especially in the setting of suspected o…	Answer: **b) There is no conclusive evidence VAC increases colonization** Justification: Current evidence does not demonstrate that vacuum-assisted closure (VAC) therapy increases the risk of hardware colonization in wounds associated with metallic implants. VAC therapy is widely utilized for managing complex wounds, including those with implants, as it promotes wound healing through mechanisms s…	Answer: b) There is no conclusive evidence VAC increases colonization Current evidence does not conclusively indicate that vacuum-assisted closure (VAC) therapy increases the risk of metal hardware colonization. The pilot study by van de Voort et al. demonstrated that closed-incision vacuum therapy (CIVT) is feasible, safe, and generally well-tolerated in preventing surgical site infections (SSIs…	Answer: [b] Justification: Current evidence supports VAC as a safe adjunct in implant-associated wounds when used appropriately: 1. Colonization risk: Studies show no conclusive evidence that VAC increases hardware colonization. While VAC does not sterilize wounds, it reduces bacterial load through enhanced drainage and granulation tissue formation2611. 2. Clinical outcomes: o Retention success: …	LLM answer: Answer: b) There is no conclusive evidence VAC increases colonization Justification: Current evidence does not conclusively support increased hardware colonization risk with VAC therapy when used appropriately. The modified VAC technique described in the 2013 case series (n=16) demonstrated 100% infection resolution and hardware retention despite initial polymicrobial infections, usin…	CopyEdit Answer: b) There is no conclusive evidence VAC increases colonization Justification: Vacuum-assisted closure (VAC), or negative pressure wound therapy (NPWT), is widely used in managing complex wounds, including those involving orthopedic implants. Concerns about hardware colonization arise because VAC systems can be in direct or near proximity to exposed or deep hardware. However, curre…	Answer: b Justification: The query regarding the impact of Vacuum-Assisted Closure (VAC) therapy on the risk of hardware colonization addresses an important aspect of wound management, particularly in contexts involving implanted medical devices. Current evidence suggests that VAC therapy does not inherently increase the risk of bacterial colonization of metal hardware in surgical wounds. VAC the…
5	4	What is the benefit of using the OTA-OFC classification compared to Gustilo in this case? a) Gustilo is superior for infection risk prediction b) OTA-OFC provides broader injury characterization c) They are equivalent; reclassification is unnecessary d) OTA-OFC is outdated for open fractures ✅ Correct answer: b 📚 ICM 2019 TRAUMA – Section 2, Question 1	makefile CopyEdit Answer: b) OTA-OFC provides broader injury characterization Justification: The OTA Open Fracture Classification (OTA-OFC) system offers a more comprehensive and structured assessment of open fractures compared to the traditional Gustilo-Anderson classification. While Gustilo focuses primarily on wound size, contamination, and soft tissue damage—parameters that correlate with inf…	**Answer:** b) OTA-OFC provides broader injury characterization **Justification:** In this case, where an open bimalleolar ankle fracture has been managed initially with irrigation, debridement, and fixation, and the patient is transitioning to definitive fixation and oral antibiotics, the key consideration is how best to classify the injury for further management and planning. 1. **Gustilo Class…	Answer: b) OTA-OFC provides broader injury characterization Justification: The Orthopaedic Trauma Association-Open Fracture Classification (OTA-OFC) represents a more comprehensive approach to characterizing open fractures compared to the traditional Gustilo classification, offering significant clinical advantages in this complex case. Comparative Classification Strengths: OTA-OFC Advantages: - M…	CopyEdit Answer: b) OTA-OFC provides broader injury characterization Justification: The Orthopaedic Trauma Association–Open Fracture Classification (OTA-OFC) system was developed to improve upon the limitations of the Gustilo-Anderson classification, particularly in complex clinical cases like this one. While Gustilo remains widely used, the OTA-OFC offers a more nuanced and reproducible framewor…	Answer: [b] Justification: The **OTA-OFC (Orthopaedic Trauma Association Open Fracture Classification)** system offers **more comprehensive injury characterization** compared to the Gustilo-Anderson classification, particularly in complex cases like this. Here’s why: 1. **Beyond Infection Risk (Gustilo’s Focus)**: - Gustilo-Anderson primarily stratifies **infection risk** based on wound size, con…	Answer: [b] Justification: The benefit of using the Orthopaedic Trauma Association Open Fracture Classification (OTA-OFC) compared to the Gustilo-Anderson classification in this case lies in its more comprehensive and granular characterization of the injury. While the Gustilo-Anderson classification (which likely categorized this as a Type II fracture) is valuable for predicting the initial risk …	LLM answer: CopyEdit Answer: b Justification: While the Gustilo-Anderson classification is widely used for the initial assessment of open fractures and provides a general indication of infection risk based largely on wound size and contamination, it has limitations, particularly regarding detailed injury characterization and interobserver reliability. In this case, where the patient has already d…	CopyEdit Answer: b) OTA-OFC provides broader injury characterization Justification: The Orthopaedic Trauma Association Open Fracture Classification (OTA-OFC) was developed to address limitations of the traditional Gustilo-Anderson classification, particularly its subjectivity and focus solely on soft tissue injury severity. Here’s how the OTA-OFC adds value in this clinical context: Multidimensio…	CopyEdit Answer: b) OTA-OFC provides broader injury characterization Justification: While the Gustilo-Anderson classification has historically been the standard for describing open fractures, it is limited in scope—primarily focusing on soft tissue injury severity and infection risk. In contrast, the Orthopaedic Trauma Association Open Fracture Classification (OTA-OFC) offers a more comprehensive…	Answer: **b) OTA-OFC provides broader injury characterization** Justification: The Orthopaedic Trauma Association - Open Fracture Classification (OTA-OFC) is advantageous in this case because it provides a more comprehensive characterization of the injury than the Gustilo classification. While the Gustilo system is widely used and emphasizes infection risk prediction based on wound severity, the …	Answer: b) OTA-OFC provides broader injury characterization The Orthopaedic Trauma Association Open Fracture Classification (OTA-OFC) system offers a more comprehensive characterization of open fractures compared to the Gustilo classification. The OTA-OFC system evaluates five independent domains: skin injury, muscle injury, arterial injury, contamination, and bone loss, providing a detailed asse…	Answer: [b] Justification: The OTA-OFC classification offers critical advantages over Gustilo-Anderson in this case: 1. Comprehensive injury profiling: o Five domains (skin, muscle, arterial, contamination, bone loss) provide granular data on tissue compromise, contamination severity, and structural defects168. o Contamination-specific scoring (weakly correlated with Gustilo grades) better strati…	LLM answer: Answer: b) OTA-OFC provides broader injury characterization Justification: The OTA-OFC system outperforms Gustilo-Anderson in this case by providing granular characterization of contamination, bone loss, and soft tissue injury—critical factors for surgical planning in delayed healing with infection risk. While Gustilo II broadly indicates moderate soft tissue damage and wound size, it…	CopyEdit Answer: b) OTA-OFC provides broader injury characterization Justification: While the Gustilo-Anderson classification remains a standard tool for assessing open fractures—primarily focused on infection risk and soft tissue injury severity—it has limitations in capturing the full complexity of fracture-related factors important for surgical planning, particularly in cases involving hardwar…	Answer: b Justification: In the context of the current discussion regarding the classification of open fractures for definitive fixation, the Orthopaedic Trauma Association-Open Fracture Classification (OTA-OFC) offers significant benefits over the Gustilo-Anderson classification system. The OTA-OFC is designed to provide a more comprehensive and nuanced characterization of open fractures based o…
5	5	Which of the following is not a recognized predictor for ABT in patients undergoing periprosthetic fracture surgery? a) Female sex and low BMI b) Hip arthroplasty with prolonged surgical time c) Anemia and high comorbidity index d) Use of tranexamic acid and hypotensive anesthesia ✅ Correct answer: d 📚 ICM 2019 TRAUMA – Section 3.3, Question 1	makefile CopyEdit Answer: d) Use of tranexamic acid and hypotensive anesthesia Justification: Among patients undergoing periprosthetic fracture surgery, several factors are consistently associated with increased risk for allogeneic blood transfusion (ABT): Female sex and low BMI (a): Lower total blood volume and lower physiologic reserve in women and underweight individuals are well-documented pr…	**Answer:** d) Use of tranexamic acid and hypotensive anesthesia **Justification:** When assessing the risk of needing allogeneic blood transfusion (ABT) in patients undergoing periprosthetic fracture surgery, several established risk factors influence the decision to administer blood products. These risk factors are linked to both the patient's underlying conditions and the surgical procedure it…	Answer: d) Use of tranexamic acid and hypotensive anesthesia Justification: In evaluating predictors for allogeneic blood transfusion (ABT) during periprosthetic fracture surgery, it's crucial to distinguish between validated risk factors and potential protective interventions. Established ABT Predictors: Confirmed Risk Factors: - Female sex - Low body mass index (BMI) - Pre-existing anemia - Hig…	CopyEdit Answer: d) Use of tranexamic acid and hypotensive anesthesia Justification: The question asks for the option that is not a recognized predictor of needing allogeneic blood transfusion (ABT) in patients undergoing surgery for periprosthetic fractures—a high-risk group where minimizing transfusion burden is a key perioperative goal. Let’s evaluate the options: Female sex and low BMI (a): T…	Answer: [d] Justification: 1. **Recognized Predictors for ABT in Periprosthetic Fracture Surgery**: - **(a) Female sex and low BMI**: Women and underweight patients have higher transfusion risk due to smaller blood volume and lower physiologic reserve. - **(b) Hip arthroplasty with prolonged surgical time**: Longer surgeries increase blood loss, especially in hip revisions. - **(c) Anemia and hig…	Answer: b) Justification: Mr. Graziano presents with several risk factors for fracture-related infection (FRI), including his age, multiple comorbidities (diabetes, stroke, MCI), poor nutritional status (low BMI, low albumin), and pre-existing pressure ulcers. His elevated CRP postoperatively and purulent drainage from the surgical site strongly suggest a developing FRI. Nutritional status plays …	LLM answer: CopyEdit Answer: d Justification: The question asks to identify the factor that is not a recognized predictor for requiring allogeneic blood transfusion (ABT) in patients undergoing periprosthetic fracture surgery. Let's evaluate each option: a) Female sex and low BMI: These are often associated with an increased risk for ABT in orthopedic surgery. Female patients tend to have lower b…	CopyEdit Answer: d) Use of tranexamic acid and hypotensive anesthesia Justification: Among the listed options, only choice (d) reflects interventions aimed at reducing transfusion risk, not predictors for increased need for allogeneic blood transfusion (ABT). Let’s break down the evidence: (a) Female sex and low BMI – These are well-established predictors of ABT. Women typically have lower blood …	CopyEdit Answer: d) Use of tranexamic acid and hypotensive anesthesia Justification: When evaluating predictors of allogeneic blood transfusion (ABT) in the context of periprosthetic fracture surgery, a number of patient- and procedure-specific factors have been consistently associated with increased transfusion risk. These include anemia, advanced age, high comorbidity burden, and longer or more…	Answer: **d) Use of tranexamic acid and hypotensive anesthesia** Justification: The use of tranexamic acid (TXA) and hypotensive anesthesia are not recognized predictors for requiring allogeneic blood transfusion (ABT). In fact, TXA is widely regarded as a key measure to reduce perioperative blood loss and transfusion requirements during orthopedic surgery. Hypotensive anesthesia can also help mi…	Answer: d) Use of tranexamic acid and hypotensive anesthesia Recognized predictors for allogeneic blood transfusion (ABT) in patients undergoing periprosthetic fracture surgery include preoperative anemia, female sex, low body mass index (BMI), advanced age, high comorbidity index, prolonged surgical time, and high intraoperative blood loss.[1-12] Use of tranexamic acid and hypotensive anesthesia…	Answer: [d] Justification: Recognized predictors for ABT in periprosthetic fracture surgery derived from analogous evidence and transfusion models: 1. Female sex and low BMI (a): o Sex: Females have lower blood volume and higher transfusion rates in orthopedic trauma1. o Low BMI: Associated with reduced physiologic reserve and higher transfusion likelihood in hip fracture cohorts. 2. Hip arthropl…	LLM answer: Answer: d) Use of tranexamic acid and hypotensive anesthesia – both associated with reduced ABT risk Justification: Tranexamic acid (TXA) and hypotensive anesthesia are interventions that reduce transfusion requirements, not predictors of ABT need. Key evidence: TXA: Reduces perioperative blood loss by 30–50% in periprosthetic fracture surgery through antifibrinolytic effects4912. Its…	CopyEdit Answer: d) Use of tranexamic acid and hypotensive anesthesia Justification: Allogeneic blood transfusion (ABT) is commonly required in periprosthetic fracture surgeries, which tend to involve older, comorbid patients and complex procedures. Multiple studies have identified key risk factors associated with increased transfusion needs, particularly in the setting of periprosthetic femoral …	Answer: a) Cefazolin Justification: For Gustilo-Anderson Type III open fractures, current evidence supports cefazolin monotherapy as a safe and effective prophylactic regimen. While traditional guidelines recommended adding aminoglycosides for Gram-negative coverage, recent studies demonstrate no significant difference in surgical site infection (SSI) rates between narrow-spectrum (cefazolin) and…
6	1	How does nutritional status impact the risk and outcome of fracture-related infection (FRI)? a) Nutritional support helps prevent infection even in well-nourished individuals b) Nutritional supplementation should be started if deficiencies are identified c) Nutritional screening is optional in trauma patients d) Caloric intake is more critical than protein levels Shape ✅ Correct answer: b 📚 ICM 2…	CopyEdit Answer: b) Justification: Malnutrition is a well-established risk factor for surgical site infections and fracture-related infections (FRI), especially in older adults with frailty, chronic disease, and catabolic stress from trauma. Mr. Graziano demonstrates multiple markers of nutritional compromise: low BMI, hypoalbuminemia (2.4 g/dL), and pressure ulcers—all of which are linked to imp…	**Answer:** b) Nutritional supplementation should be started if deficiencies are identified **Justification:** Nutritional status plays a critical role in the risk and outcome of fracture-related infections (FRI). Poor nutrition, especially protein deficiency and low serum albumin levels, impairs immune function, delays wound healing, and increases susceptibility to infection. Mr. Graziano’s clin…	Answer: b Justification: In this complex case of a frail elderly patient with multiple risk factors for infection, nutritional status plays a critical role in surgical wound healing and infection prevention. The patient's low albumin (2.4 g/dL) and low BMI (18.2) are key markers of malnutrition that significantly increase fracture-related infection (FRI) risk. Protein-energy malnutrition profound…	CopyEdit Answer: b) Nutritional supplementation should be started if deficiencies are identified Justification: Mr. Graziano presents with multiple known risk factors for poor wound healing and infection, including advanced age, immobility, diabetes, pressure ulcers, and notably, severe malnutrition, evidenced by a BMI of 18.2 and hypoalbuminemia (albumin 2.4 g/dL). These features significantly h…	Answer: [b] Justification: This patient has multiple risk factors for fracture-related infection (FRI), including hypoalbuminemia (2.4 g/dL), low BMI (18.2), and chronic wounds (pressure ulcers), all indicative of malnutrition. Malnutrition impairs immune function, wound healing, and antibiotic efficacy, directly increasing FRI risk and severity. While option (a) is partially true (nutritional su…	Answer: b) Justification: Mr. Graziano presents with several risk factors for fracture-related infection (FRI), including his age, multiple comorbidities (diabetes, stroke, MCI), poor nutritional status (low BMI, low albumin), and pre-existing pressure ulcers. His elevated CRP postoperatively and purulent drainage from the surgical site strongly suggest a developing FRI. Nutritional status plays …	LLM answer: CopyEdit Answer: b Justification: This patient presents with multiple indicators of poor nutritional status or high nutritional risk, including advanced age, MCI, type 2 diabetes, low BMI, low serum albumin, and existing pressure ulcers. Malnutrition significantly impairs immune function and wound healing, which are critical factors in preventing and managing fracture-related infectio…	makefile CopyEdit Answer: b Justification: Nutritional status is a well-established modifiable risk factor for both the development and the outcome of fracture-related infections (FRI), especially in elderly, immobilized, or chronically ill patients like Mr. Graziano. Malnutrition impairs multiple aspects of immune function, delays wound healing, and increases susceptibility to infection. In trau…	CopyEdit Answer: b) Nutritional supplementation should be started if deficiencies are identified Justification: Malnutrition is a well-recognized risk factor for impaired wound healing, increased susceptibility to infection, and poor surgical outcomes—especially in elderly, frail, or chronically ill populations. In this patient with low BMI (18.2), hypoalbuminemia (2.4 g/dL), pressure ulcers, and…	Answer: **b) Nutritional supplementation should be started if deficiencies are identified** Justification: Nutritional status significantly influences the risk and outcome of fracture-related infection (FRI). In this patient's case, multiple factors signal compromised nutrition, including his low BMI (18.2), hypoalbuminemia (serum albumin 2.4 g/dL), and preexisting stage 2 pressure ulcers. These …	Answer: b) Nutritional supplementation should be started if deficiencies are identified Justification: Nutritional status significantly impacts the risk and outcome of fracture-related infections (FRI), particularly in elderly patients with multiple comorbidities and poor baseline function. Malnutrition, as indicated by low serum albumin levels and low BMI, is associated with increased postoperat…	Answer: [b] Justification: Mr. Graziano’s hypoalbuminemia (2.4 g/dL) and low BMI (18.2) reflect severe malnutrition, a well-documented risk factor for SSI and fracture-related infections (FRI). Malnutrition impairs immune function, delays wound healing, and increases susceptibility to pathogens56. While search results do not explicitly address FRI, SSI studies in older adults consistently link ma…	LLM answer: Answer: [b] Justification: Malnutrition significantly elevates infection risk and worsens outcomes in fracture-related infections (FRIs), particularly in vulnerable populations like this frail elderly patient. Key evidence from the provided studies includes: Malnutrition and Infection Risk: Low serum albumin (2.4 g/dL in this case) is strongly associated with surgical site infections …	CopyEdit Answer: b Justification: In the context of fracture-related infections (FRI), especially in elderly patients with multiple comorbidities and poor baseline nutritional status, nutrition plays a critical role in wound healing and immune function. Mr. Graziano presents with multiple red flags for malnutrition: a low BMI (18.2), hypoalbuminemia (2.4 g/dL), and pressure ulcers—all of which ar…	Answer: b Justification: In evaluating the impact of nutritional status on fracture-related infections (FRI), it is crucial to acknowledge that nutritional deficiencies can significantly alter the immune response and healing processes in elderly patients, particularly those with multiple comorbidities, such as Mr. Graziano. Nutritional support should be initiated promptly if deficiencies are iden…
6	2	What does current evidence suggest about untreated infections (e.g., UTI, pneumonia) prior to orthopedic surgery? a) No impact if the wound is clean b) Risk is low unless bacteremia is present c) Data are limited, but an association with SSI/PJI is possible d) There is no supporting evidence of any risk ✅ Correct answer: c 📚 ICM 2019 TRAUMA – Section 1.1, Question 3Shape	CopyEdit Answer: c) Justification: The current evidence suggests that untreated infections, such as urinary tract infections or pneumonia, may be associated with an increased risk of postoperative complications, including surgical site infection (SSI) and prosthetic joint infection (PJI), although definitive causality has not been conclusively established in all cases. Therefore, option c) is the…	**Answer:** c) Data are limited, but an association with SSI/PJI is possible **Justification:** Current evidence suggests that untreated infections, such as urinary tract infections (UTI) or pneumonia, may increase the risk of surgical site infections (SSI) or prosthetic joint infections (PJI) in orthopedic surgery, though the strength of this association remains an area of ongoing research. Whil…	Answer: c Justification: The current evidence surrounding untreated infections and their potential impact on surgical site infections (SSI) and periprosthetic joint infections (PJI) is nuanced but increasingly concerning. While definitive large-scale studies are limited, emerging research suggests a potential link between preoperative uncontrolled infections and postoperative infectious complicat…	CopyEdit Answer: c) Data are limited, but an association with SSI/PJI is possible Justification: In the case of Mr. Graziano, an untreated urinary tract infection (UTI) was documented prior to surgery. Although not bacteremic, this could still be clinically relevant. Existing literature highlights that preoperative infections—even when subclinical or localized—may increase the risk of surgical si…	Answer: [c] Justification: While definitive causality is challenging to establish, untreated infections (e.g., UTI) prior to orthopedic surgery are a recognized risk factor for surgical site infection (SSI) or periprosthetic joint infection (PJI). Hematogenous seeding from a distant site, transient bacteremia (even without documented positive blood cultures), and systemic immune dysregulation fro…	Answer: c) Justification: The question of whether a pre-existing, untreated infection like Mr. Graziano's UTI contributed to his surgical site infection is complex. While a direct causal link is difficult to definitively prove in this individual case, current evidence suggests a potential association between remote, untreated infections and the risk of surgical site infections (SSI), including pr…	LLM answer: CopyEdit Answer: c Justification: The potential for an untreated infection at a remote site, such as a urinary tract infection (UTI) or pneumonia, to seed an orthopedic surgical site, leading to a surgical site infection (SSI) or periprosthetic joint infection (PJI), is a significant clinical concern. The mechanism involves hematogenous spread, where bacteria from the initial infectio…	makefile CopyEdit Answer: c Justification: Current evidence regarding the impact of untreated remote infections—such as urinary tract infections (UTIs) or pneumonia—on surgical site infections (SSIs) and periprosthetic joint infections (PJIs) in orthopedic surgery is limited, but potentially concerning. Several retrospective studies and expert consensus statements suggest that asymptomatic bacter…	CopyEdit Answer: c) Data are limited, but an association with SSI/PJI is possible Justification: Preoperative infections—particularly in frail or immunocompromised patients—may contribute to an increased risk of surgical site infection (SSI) and prosthetic joint infection (PJI), although robust causal evidence remains limited. The key concern is that untreated infections like urinary tract infect…	Answer: **c) Data are limited, but an association with SSI/PJI is possible** Justification: Untreated infections, such as urinary tract infections (UTIs) or pneumonia, prior to surgery may increase the risk of surgical site infections (SSI) or prosthetic joint infections (PJI), although the evidence is not definitive. Preoperative infections can act as reservoirs for bacterial translocation or he…	Answer: c) Data are limited, but an association with surgical site infection/periprosthetic joint infection is possible Current evidence suggests that untreated infections, such as urinary tract infections (UTIs), can be associated with an increased risk of surgical site infections (SSIs) and periprosthetic joint infections (PJIs) in orthopedic surgery. A systematic review and meta-analysis found…	Answer: [c] Justification: Current evidence demonstrates conflicting but clinically significant associations between untreated preoperative UTIs and orthopedic surgical site infections (SSI)/periprosthetic joint infections (PJI): 1. Direct associations: o Hip fracture surgery: A systematic review found UTIs confer a 2.4-fold increased SSI risk (OR 2.4), with 40% of SSI patients having preoperativ…	LLM answer: Answer: [c] Justification: Current evidence indicates a potential association between untreated preoperative infections and surgical site/periprosthetic joint infections (SSI/PJI), though data limitations exist: Symptomatic UTI Risks: Untreated symptomatic UTIs demonstrate increased SSI/PJI risk through hematogenous bacterial spread45. A strong consensus guideline recommends treating …	CopyEdit Answer: c Justification: Emerging evidence and clinical guidelines suggest that untreated infections prior to orthopedic surgery may increase the risk of surgical site infections (SSI) and prosthetic joint infections (PJI), even in the absence of overt bacteremia. This is particularly relevant in high-risk populations—like elderly, frail patients undergoing implant-based procedures—where…	Answer: c Justification: The implications of untreated infections, such as urinary tract infections (UTIs) or pneumonia, prior to orthopedic surgery are a matter of considerable clinical importance. While a clean wound may theoretically minimize the risk of surgical site infections (SSIs), evidence suggests that the presence of untreated infections can indeed impact surgical outcomes, specificall…
6	3	What best summarizes organism-specific risk factors for infection in trauma surgery? a) MRSA colonization does not affect risk or prophylaxis b) Surgical site location may influence infection risk and should guide coverage c) External fixators don’t change infection risk or antibiotic selection d) Open fracture severity is the only variable affecting prophylaxis choice ✅ Correct answer: b 📚 ICM 2…	CopyEdit Answer: b) Justification: Trauma surgery–associated infections are influenced by both host factors and procedure-related characteristics, including the anatomical site, local contamination, and hardware use. Among these, surgical site location can significantly affect the microbiologic profile and should guide empiric and prophylactic antibiotic choices—making option b) the best answer. …	**Answer:** b) Surgical site location may influence infection risk and should guide coverage **Justification:** In trauma surgery, the risk of infection can be influenced by a variety of factors, and the surgical site location plays a significant role in determining the risk and guiding appropriate prophylactic antibiotic coverage. For example, in surgeries involving areas like the spine, pelvis,…	Answer: b Justification: The patient's MRSA-positive surgical site infection underscores the critical importance of understanding site-specific and patient-specific risk factors in trauma surgery infections. Surgical Site Location Risk Stratification: - Different anatomical sites have inherently variable infection risks - Trauma-related orthopedic procedures (particularly long bone fractures) hav…	CopyEdit Answer: b) Surgical site location may influence infection risk and should guide coverage Justification: Mr. Graziano’s postoperative infection with MRSA is not surprising given his high-risk profile, which includes prolonged residence in a skilled nursing facility, advanced age, comorbid diabetes, chronic immobility, and malnutrition. These are all established risk factors for colonizati…	Answer: [b] Justification: The risk of infection in trauma surgery is multifactorial, and surgical site location is a key consideration. For example, lower extremity fractures (like this femoral fracture) have higher infection risks due to vascular compromise and proximity to perineal contaminants. MRSA colonization (option a) *does* influence risk and may warrant targeted prophylaxis (e.g., vanc…	Answer: b) Justification: The identification of MRSA in the intraoperative cultures highlights the importance of considering organism-specific risk factors in trauma surgery. Mr. Graziano's case, with his history of пребывание in a skilled nursing facility, pressure ulcers, and prior antibiotic exposure (implied by the untreated UTI), places him at higher risk for MRSA infection. Option a) is inc…	LLM answer: CopyEdit Answer: b Justification: Managing infection risk in orthopedic trauma requires considering multiple factors that influence the likely causative organisms. While patient-specific factors (like comorbidities, immunosuppression, MRSA colonization status, origin like SNF as in this case) and injury characteristics (open vs. closed, severity of soft tissue damage, contamination) a…	makefile CopyEdit Answer: b Justification: Organism-specific risk factors in trauma surgery are multifactorial and should be carefully considered when determining prophylactic and therapeutic strategies. Among these, surgical site location plays a particularly important role. Certain anatomical areas—such as the pelvis, perineum, and lower extremities—are associated with higher colonization rates…	CopyEdit Answer: b) Surgical site location may influence infection risk and should guide coverage Justification: Organism-specific risk factors in trauma surgery are multifactorial and influenced by host factors, anatomical site, injury characteristics, local flora, and health care exposures. The emergence of MRSA in this patient likely reflects a confluence of these variables—including frequent …	Answer: **b) Surgical site location may influence infection risk and should guide coverage** Justification: In trauma surgery, the risk of infection by specific organisms is influenced by multiple factors, including the surgical site, patient comorbidities, and local colonization patterns. This patient's MRSA infection aligns with known risks tied to his profile and procedural context. Surgical s…	Answer: b) Surgical site location may influence infection risk and should guide coverage Organism-specific risk factors for infection in trauma surgery are influenced by several patient-specific factors, including comorbidities, nutritional status, and the presence of MRSA. In Mr. Alfonso Graziano's case, his history of stroke with residual left hemiparesis, advanced MCI, type 2 diabetes mellitus…	Answer: [b] Justification: The search results highlight critical organism-specific risk factors in trauma surgery: 1. MRSA colonization: o SSI risk: MRSA-colonized patients have a 4.4–6.7% risk of deep SSI post-orthopedic surgery, with MRSA being the causative organism in most cases14. o Prophylaxis relevance: Inadequate antibiotic coverage (e.g., lacking vancomycin) in MRSA-colonized patients in…	LLM answer: Answer: [b] Justification: Organism-specific infection risks in trauma surgery are influenced by multiple factors beyond fracture severity alone: MRSA Colonization: Prior MRSA colonization increases SSI risk by 9-fold compared to non-colonized patients, necessitating glycopeptide prophylaxis (e.g., vancomycin)514. This directly refutes option a. Surgical Site: Hip/knee procedures inde…	CopyEdit Answer: b Justification: In trauma surgery, the risk of surgical site infection (SSI) and the likely pathogens involved are influenced by a range of host and procedural factors, including surgical site location, patient comorbidities, local colonization patterns (especially with MRSA), and the nature and extent of the injury. Option b is correct because the anatomical site of surgery sig…	Answer: b Justification: Organism-specific risk factors for infection in trauma surgery significantly influence antibiotic prophylaxis choices and overall management strategies. In particular, the location of the surgical site is well-documented as a critical factor that may affect the risk of subsequent infections, guiding the coverage provided by prophylactic antibiotics. Studies have shown tha…
6	4	Which of the following best reflects current guidance on internal vs. external fixation in infection-prone trauma patients? a) Internal fixation is always safer b) Internal fixation is generally preferred c) Infection risk is equivalent between the two d) External fixation is contraindicated in open fractures ✅ Correct answer: b 📚 ICM 2019 TRAUMA – Section 1.2, Question 3Shape	CopyEdit Answer: b) Justification: In infection-prone trauma patients, internal fixation is generally preferred when infection is well-controlled and soft tissue coverage is adequate. This strategy facilitates better mechanical stability, promotes fracture healing, and simplifies wound care compared to prolonged use of external fixators. Thus, option b) best reflects current guidance. However, th…	**Answer:** b) Internal fixation is generally preferred **Justification:** In trauma patients at high risk for infection, such as Mr. Graziano, the choice between internal and external fixation depends on multiple factors, including infection risk, fracture location, severity, and the patient's overall health. Generally, **internal fixation** is preferred when possible, as it tends to provide mor…	Answer: b Justification: In this complex case of a frail elderly patient with multiple risk factors for infection, nutritional status plays a critical role in surgical wound healing and infection prevention. The patient's low albumin (2.4 g/dL) and low BMI (18.2) are key markers of malnutrition that significantly increase fracture-related infection (FRI) risk. Protein-energy malnutrition profound…	CopyEdit Answer: b) Internal fixation is generally preferred Justification: In infection-prone trauma patients, the choice between internal and external fixation is complex and must balance infection control, mechanical stability, and patient-specific factors. However, current evidence and expert consensus generally favor internal fixation—when infection is adequately controlled and soft tissue c…	Answer: [b] Justification: In infection-prone patients (e.g., malnutrition, chronic wounds, prior SSI), internal fixation is *generally preferred* when feasible, as it provides better stability and reduces pin-site infection risks associated with external fixation. However, the decision is nuanced—severe soft-tissue damage or active infection may temporarily necessitate external fixation before c…	Answer: b) Justification: When considering fixation methods in infection-prone trauma patients like Mr. Graziano, the choice between internal and external fixation is a critical one. Current guidance generally leans towards internal fixation when it can be safely achieved after adequate debridement and resolution of acute infection. Option a) is incorrect. Internal fixation is not always safer in…	LLM answer: CopyEdit Answer: b Justification: The choice between internal and external fixation in trauma patients, especially those prone to infection or undergoing revision for established infection like this patient, is complex and highly situational. Neither method is universally safer or always preferred, and the risks differ. External fixation is frequently employed in cases of severe open …	makefile CopyEdit Answer: b Justification: Infection-prone trauma patients often require complex decisions around surgical fixation, particularly when hardware placement follows or coincides with infection management. The 2020 FRI consensus group and supporting trauma literature emphasize that internal fixation is generally preferred when the infection is well-controlled and soft tissue condition…	The answer is b) Internal fixation is generally preferred. Detailed Explanation: In infection-prone trauma patients (such as those undergoing fracture-related infection (FRI) management after debridement), internal fixation (plates, nails, screws) is generally preferred, even in the context of infection, if: There has been adequate debridement, The patient is clinically improving, Local tissues c…	Answer: **b) Internal fixation is generally preferred** Justification: In infection-prone trauma patients, internal fixation is typically preferred over external fixation for long-term stability and reduced reinfection risk when infection control measures are adequately implemented. However, the decision depends on the clinical context and the extent of infection. Internal fixation is favored bec…	Answer: b) Internal fixation is generally preferred Current guidance on fixation methods in infection-prone trauma patients, particularly those with significant comorbidities, suggests that internal fixation is generally preferred over external fixation.This preference is based on several factors: 1. Infection Risk: Studies have shown that internal fixation tends to have a lower risk of superfici…	Answer: [b] Justification: Current evidence supports internal fixation (IF) as generally preferred when managing infection-prone patients, provided stability can be maintained and infection controlled: 1. Stability and infection resolution: o Retained IF is safe if implants provide absolute stability and infection responds to débridement/antibiotics5. o External fixation (EF) is reserved for case…	LLM answer: Answer: [b] Justification: Current evidence supports internal fixation as the generally preferred method for minimizing reinfection risk in infection-prone trauma patients when feasible, though with critical caveats: Stability and Infection Prevention: Internal fixation provides rigid stability, which reduces dead space and hematoma formation—key factors in preventing fracture-related…	CopyEdit Answer: b Justification: In infection-prone trauma patients, such as Mr. Graziano—elderly, malnourished, diabetic, and with prior MRSA infection—internal fixation is generally preferred, but with critical caveats related to infection control, host factors, and surgical context. Internal fixation allows for better mechanical stability and earlier mobilization, both of which are essential …	Answer: b Justification: In the context of infection-prone trauma patients, the selection of fixation methods—internal versus external fixation—requires careful consideration of risk factors that can contribute to infection rates. Current guidance generally favors internal fixation for its advantages in stability and enhancement of healing in many situations. However, in scenarios where infection…

## Sheet: PJI
Clinical case	Question Number	Question Text	Amboss GPT	ChatGPT 4o mini	Claude 3.7 Sonnet	Consensus GPT	DeepSeek	Gemini 2.0 Flash	Gemini 2.5 pro	GPT-4o	MedGPT	Microsoft copilot	OpenEvidence	Perplexity	Perplexity Pro	PubMed Buddy	Scite.ai Plus
1	1	Is there any justification for the extended use of oral antibiotics after primary total joint arthroplasty (TJA)? a) No, there is no indication especially for routine surgery b) Yes, because this patient had a history of MSSA infection c) Yes, because current diabetes is not under good control (HbA1c 9.0) d) Yes, because this patient had a history of cardiac valve replacement ✅ Correct Answer: a.…	makefile CopyEdit Answer: a) In primary total joint arthroplasty, routine extension of antibiotic prophylaxis beyond the standard single preoperative dose (or at most 24 hours postoperatively) is not recommended. Large cohort studies and professional society guidelines (e.g., IDSA, AAOS) consistently advise against prolonged postoperative antibiotics in uncomplicated elective arthroplasty, as doi…	**Answer:** a) No, there is no indication especially for routine surgery **Justification:** The use of extended antibiotics after primary total joint arthroplasty (TJA) is generally not recommended unless specific risk factors or clinical circumstances justify it. Routine prophylactic antibiotic use for 5 days postoperatively is not supported by the evidence for most patients undergoing primary T…	Answer: a) No, there is no indication especially for routine surgery Justification: The current evidence-based guidelines for perioperative antibiotic prophylaxis in total hip arthroplasty (THA) do not support extended antibiotic use in this scenario. Let's break down the key considerations: 1. Standard of Care: - Appropriate perioperative prophylaxis is a single, preoperative dose of IV cefazoli…	CopyEdit Answer: a) No, there is no indication especially for routine surgery Justification: Current evidence and expert guidelines do not support routine extended antibiotic use after uncomplicated primary total joint arthroplasty (TJA), even in higher-risk patients like those with diabetes or cardiac valve prostheses. Perioperative antibiotic prophylaxis — typically a single preoperative IV dos…	Answer: [a] Justification: Extended postoperative oral antibiotics are not indicated for routine primary total joint arthroplasty (TJA), even in high-risk patients. Current guidelines (IDSA, AAOS) recommend only preoperative prophylaxis (typically cefazolin) without postoperative extension, as prolonged antibiotics do not reduce infection risk and increase adverse effects (e.g., *C. difficile*, r…	Answer: [a] Justification: The routine use of extended postoperative oral antibiotics after primary total joint arthroplasty (TJA) is not supported by current evidence and is generally not recommended. The cornerstone of preventing surgical site infections (SSIs) in TJA is the administration of a single, weight-based dose of a first-generation cephalosporin (like cefazolin) or vancomycin (in case…	CopyEdit Answer: a Justification: Current evidence and established guidelines strongly recommend limiting prophylactic antibiotics for primary total joint arthroplasty (TJA) to the perioperative period, typically defined as administration shortly before incision and discontinuation within 24 hours after the surgical procedure concludes. The primary goal is ensuring adequate bactericidal drug conc…	CopyEdit Answer: a) Justification: For primary total joint arthroplasty (TJA), standard care involves a single preoperative dose of intravenous antibiotics (e.g., cefazolin) given within one hour before incision. Multiple studies and guidelines, including from the American Academy of Orthopaedic Surgeons (AAOS) and the Infectious Diseases Society of America (IDSA), do not support routine postoper…	CopyEdit Answer: a Justification: Extended postoperative antibiotic prophylaxis after primary total joint arthroplasty (TJA) is not recommended, even in patients with comorbidities like poorly controlled diabetes or a prior valve replacement. The current AAOS/IDSA Clinical Practice Guidelines strongly advise against prolonged antibiotic use after TJA unless there is clear evidence of active infec…	Answer: a) No, there is no indication especially for routine surgery Justification: Extended use of oral antibiotics after primary total joint arthroplasty (TJA) is not routinely recommended, even in patients with comorbidities such as diabetes or a history of cardiac valve replacement. Current evidence supports the use of a single, appropriately dosed intravenous antibiotic (e.g., cefazolin) adm…	Answer: a Justification: Extended use of oral antibiotics after primary total joint arthroplasty (TJA) is generally not recommended for routine surgery. The standard practice involves administering a single preoperative dose of intravenous (IV) antibiotics, such as cefazolin, to reduce the risk of surgical site infections. The 2017 guidelines from the U.S. Centers for Disease Control and Preventi…	Answer: [a] Justification: The recommendation for extended oral antibiotics lacks evidentiary support across multiple guidelines and studies. The Dutch guidelines (Richtlijnendatabase) explicitly state antibiotic prophylaxis should not exceed 24 hours, even for high-risk cases like THA, as prolonged use does not reduce infection risk and may increase adverse outcomes1. This aligns with the 2017 C…	LLM answer: Answer: a) No, there is no indication especially for routine surgery Justification: Current evidence does not support extended oral antibiotic prophylaxis (EOAP) after primary total joint arthroplasty in this patient. While earlier studies suggested potential benefits for high-risk patients (e.g., 7-day cefadroxil reduced infections in one cohort13), a 2024 retrospective analysis of 4…	CopyEdit Answer: a) No, there is no indication especially for routine surgery Justification: In primary total joint arthroplasty (TJA), extended postoperative oral antibiotics are not routinely recommended. Standard practice is a single preoperative dose of cefazolin (or an appropriate alternative if allergic), ideally administered within 60 minutes before incision. Postoperative prophylactic ant…	Answer: a Justification: In the context of elective total hip arthroplasty (THA), the standard practice is to administer a single preoperative dose of intravenous cefazolin, which effectively reduces the risk of postoperative infections related to the surgery (Sewick et al., 2012; (Yates, 2018; . Studies consistently indicate that for routine surgeries, particularly primary total joint arthroplas…
1	2	In the suspicion of a periprosthetic joint infection (PJI), which clinical finding is the most sensitive for diagnosis? a) Pain b) Reduced range of motion c) Erythema d) Purulence ✅ Correct Answer: a. 📖 ICM 2018 PJI - section 2.1, question 5	makefile CopyEdit Answer: a) Pain is the most sensitive clinical finding for diagnosing a periprosthetic joint infection (PJI). While signs like erythema, swelling, purulent drainage, and reduced range of motion are important, they are less sensitive and often appear later or in more advanced infections. Persistent or worsening joint pain — especially new onset after an initial period of good rec…	**Answer:** d) Purulence **Justification:** The diagnosis of periprosthetic joint infection (PJI) is challenging and requires a combination of clinical findings, laboratory tests, and imaging studies. However, **purulent drainage** from the surgical site is the most sensitive clinical finding for PJI. 1. **Pain (option a)**: While pain is a common symptom of PJI, it is a nonspecific finding and c…	Answer: d) Purulence Justification: In the diagnosis of periprosthetic joint infection (PJI), purulence is considered the most specific and sensitive clinical finding, particularly when directly observed at the surgical site. Let's analyze the diagnostic criteria and reasoning: Diagnostic Hierarchy in PJI: - Purulence represents the most definitive local sign of active infection - It indicates di…	CopyEdit Answer: a) Pain Justification: Pain is the most sensitive clinical finding for diagnosing a periprosthetic joint infection (PJI). Although it is nonspecific and can occur in other causes of prosthetic failure (e.g., aseptic loosening), persistent or worsening pain — especially after an initial period of postoperative improvement — is the earliest and most common symptom of infection (Ber…	Answer: [a] Justification: In periprosthetic joint infection (PJI), **pain** (a) is the *most sensitive* clinical finding, present in >95% of cases, though it is nonspecific. While erythema (c) and purulence (d) are highly *specific* for PJI, they lack sensitivity (seen in <50% of early infections). Reduced range of motion (b) is common but also nonspecific and often late. The **2018 ICM PJI Crit…	Answer: [d] Justification: While pain, reduced range of motion, and erythema are common signs and symptoms following total joint arthroplasty and can be present in periprosthetic joint infection (PJI), purulence (the presence of pus or purulent drainage) is the most sensitive and specific clinical finding strongly suggestive of an infection. Pain is a common complaint in the postoperative period …	LLM answer: Answer: a Justification: When evaluating for periprosthetic joint infection (PJI), sensitivity refers to the ability of a clinical finding to be present in patients who truly have the condition. Among the options provided, pain is the most sensitive clinical finding. While purulent drainage (d) is highly specific for infection and is considered a major diagnostic criterion when presen…	CopyEdit Answer: a) Justification: Among clinical findings, pain is the most sensitive indicator of a periprosthetic joint infection (PJI). Pain is nearly universally present in PJI cases and often appears before overt signs like erythema or drainage. Studies consistently show that new or worsening joint pain—especially after an initially good postoperative course—is the earliest and most sensiti…	CopyEdit Answer: a Justification: Pain is the most sensitive clinical finding for periprosthetic joint infection (PJI). Persistent or new-onset pain, especially after an initial recovery phase, is a hallmark symptom and is frequently the earliest and most sensitive indicator of infection [source: IDSA PJI Guidelines]. While findings like purulence (choice d) and erythema (choice c) are highly spe…	Answer: a) Pain Justification: Pain is the most sensitive clinical finding for diagnosing periprosthetic joint infection (PJI). It is often the earliest and most consistent symptom reported by patients with suspected PJI. Although other findings like erythema, swelling, purulence, and reduced range of motion are important indicators, they are less sensitive and may appear later in the disease cou…	Answer: a) Pain Justification: In the context of diagnosing periprosthetic joint infection (PJI), pain is the most sensitive clinical finding. Pain is often the earliest and most consistent symptom reported by patients with PJI.According to the Infectious Diseases Society of America (IDSA) guidelines, pain is a key indicator of PJI and is frequently present even when other signs such as erythema,…	Answer: [a] Justification: Pain is the most sensitive clinical finding for PJI, particularly in chronic or indolent infections. While purulence (d) is a major diagnostic criterion per ICM/EBJIS guidelines when combined with sinus tract formation, its sensitivity varies widely depending on infection chronicity and pathogen virulence68. Key points: 1. Pain prevalence: o 80.4% sensitivity in hip PJI…	LLM answer: Answer: a) Pain Justification: Pain is the most sensitive clinical finding for periprosthetic joint infection (PJI), present in 95–100% of cases, including both acute and chronic presentations614. While purulence (d) and erythema (c) are more specific indicators of infection, they occur less frequently. For example, purulence is observed in only 30–50% of PJI cases and is often absent…	CopyEdit Answer: a) Pain Justification: Pain is the most sensitive clinical finding for diagnosing periprosthetic joint infection (PJI). It is nearly universally present in both acute and chronic PJI, although it is nonspecific. Persistent or worsening joint pain, especially after an initial period of postoperative improvement, should raise immediate suspicion for infection. While purulence, eryt…	Answer: d Justification: In the clinical setting of suspected periprosthetic joint infection (PJI), the presence of purulent drainage at the surgical site is a highly sensitive indicator for diagnosis. Evidence supports that purulence is a key diagnostic criterion in the evaluation of PJI, as it signifies acute infection and correlates with a high bacterial load Pulido et al. (2008)(Osmon et al.,…
1	3	In the suspicion of a periprosthetic joint infection (PJI), which clinical finding is the most specific for diagnosis? a) Pain b) Reduced range of motion c) Erythema d) Purulence ✅ Correct Answer: d. 📖 ICM 2018 PJI - section 2.1, question 5	makefile CopyEdit Answer: d) Purulence at the surgical site is the most specific clinical finding for diagnosing a periprosthetic joint infection (PJI). While pain is sensitive, it is nonspecific — many postoperative complications, including aseptic loosening or mechanical failure, can cause pain. Similarly, reduced range of motion and erythema can result from noninfectious inflammation, hematoma…	**Answer:** d) Purulence **Justification:** In the context of a suspected periprosthetic joint infection (PJI), **purulence** is not only the most sensitive but also the most **specific** clinical finding for the diagnosis. 1. **Pain (option a)**: Pain is a common and nonspecific symptom in many postoperative conditions, including PJI. It can also be present in mechanical issues, implant loosenin…	Answer: d) Purulence Justification: In periprosthetic joint infection (PJI) diagnosis, purulence represents the most specific clinical finding, with critical diagnostic implications: Specificity Hierarchy: - Purulence is pathognomonic for infection - Indicates direct inflammatory process with active pathogen presence - Highest diagnostic specificity among clinical signs Differential Diagnostic Co…	CopyEdit Answer: d) Purulence Justification: Purulence at the surgical site is the most specific clinical finding for diagnosing periprosthetic joint infection (PJI). According to the Musculoskeletal Infection Society (MSIS) and International Consensus Meeting criteria, purulence around the prosthesis is considered a major diagnostic criterion because it strongly correlates with infection (Parviz…	Answer: [d] Justification: For periprosthetic joint infection (PJI), **purulence** (d) is the *most specific* clinical finding, as it strongly suggests active infection when present. While pain (a) is highly sensitive, it lacks specificity (e.g., mechanical loosening, instability). Erythema (c) and reduced range of motion (b) are nonspecific and can occur in noninfectious complications (e.g., hem…	Answer: [d] Justification: In the clinical evaluation of a suspected periprosthetic joint infection (PJI), purulence is also the most specific clinical finding.1 While pain, reduced range of motion, and erythema can be associated with PJI, they are also common in various non-infectious postoperative complications, such as aseptic loosening, inflammatory arthritis, or even routine postoperative in…	LLM answer: CopyEdit Answer: d Justification: Specificity, in the context of diagnosis, refers to the ability of a finding to correctly identify patients who do not have the condition. A highly specific finding means that its presence strongly suggests the presence of the disease (i.e., few false positives). Pain (a), reduced range of motion (b), and erythema (c) are all relatively common finding…	CopyEdit Answer: d) Justification: Purulence at the surgical site is the most specific clinical finding for diagnosing a periprosthetic joint infection (PJI). The presence of frank pus, either draining from the wound or found intraoperatively, is considered a major diagnostic criterion in multiple consensus guidelines, including the Musculoskeletal Infection Society (MSIS) and the International C…	CopyEdit Answer: d Justification: Purulence at the surgical site is the most specific clinical finding for periprosthetic joint infection (PJI). According to the Musculoskeletal Infection Society (MSIS) and IDSA guidelines, the presence of purulence surrounding the prosthesis or in the joint space is considered a major diagnostic criterion for PJI [source: MSIS Criteria, IDSA PJI Guidelines]. Unl…	Answer: d) Purulence Justification: Purulence at the surgical site is the most specific clinical finding for diagnosing a periprosthetic joint infection (PJI). Its presence strongly suggests infection and serves as a critical diagnostic feature, as it typically indicates bacterial invasion and an active inflammatory response. While other findings like pain, erythema, and reduced range of motion a…	Answer: d) Purulence Justification: In the context of diagnosing periprosthetic joint infection (PJI), purulence is the most specific clinical finding. According to the Infectious Diseases Society of America (IDSA) guidelines, the presence of purulence around the prosthesis is a major criterion for diagnosing PJI.[1] This is supported by the Musculoskeletal Infection Society (MSIS) criteria, whic…	Answer: [d] Justification: Purulence (d) and sinus tract formation are confirmatory findings per major PJI definitions (ICM/EBJIS/MSIS) due to their high specificity (>95% when present)16. Key distinctions: 1. Purulence: o Specificity: Direct visualization of pus during aspiration or surgery is pathognomonic for infection in most guidelines14. o Limitations:  False positives: Rarely occurs in ac…	LLM answer: Answer: d) Purulence Justification: Purulence at the surgical site is the most specific clinical finding for periprosthetic joint infection (PJI). While pain is the most sensitive symptom, it is highly nonspecific and overlaps with aseptic causes such as loosening or wear311. Erythema and reduced range of motion are also nonspecific and can be seen with noninfectious complications1511…	CopyEdit Answer: d) Purulence Justification: Purulence at the surgical site or around the prosthesis is the most specific clinical finding for periprosthetic joint infection (PJI). While it is not highly sensitive (meaning it’s not present in all cases of infection), when purulence is observed, it strongly points toward infection rather than sterile postoperative inflammation or mechanical failur…	Answer: d Justification: In the context of diagnosing periprosthetic joint infection (PJI), purulence at the surgical site is a highly specific finding indicating the presence of infection. Purulent discharge suggests active bacterial involvement and an inflammatory response, marking a definitive clinical manifestation that supports the diagnosis of PJI Arco & Bertrand (2013). It serves as a more…
1	4	What test is the recommended approach to differentiate, in this case, superficial from deep site infection? a) Clinical evaluation and joint aspiration b) Clinical evaluation and ultrasound – may detect fluid but lacks specificity c) Clinical evaluation and CT scan – less useful for soft tissue/joint distinction d) Clinical evaluation and Surgical Wound Aspect Score – not validated for PJI ✅ Corr…	makefile CopyEdit Answer: a) The combination of clinical evaluation and joint aspiration is the recommended and most appropriate approach to differentiate superficial from deep (periprosthetic) surgical site infection. Joint aspiration provides direct synovial fluid analysis — including white blood cell count, differential, Gram stain, and culture — which are critical for diagnosing or excluding …	**Answer:** a) Clinical evaluation and joint aspiration **Justification:** The most effective method for distinguishing between superficial and deep surgical site infection (SSI), particularly in the setting of a suspected periprosthetic joint infection (PJI), is **joint aspiration**. This procedure allows for the direct analysis of the joint space and any potential infection. 1. **Clinical evalu…	Answer: a) Clinical evaluation and joint aspiration Justification: Joint aspiration is the gold standard diagnostic test for differentiating superficial from deep periprosthetic joint infection (PJI), offering critical diagnostic insights: Diagnostic Rationale: - Provides direct microbiological and biochemical evidence - Allows for: 1. Synovial fluid culture 2. Cell count analysis 3. Crystal and …	CopyEdit Answer: a) Clinical evaluation and joint aspiration Justification: The gold standard for evaluating suspected deep periprosthetic joint infection (PJI) — especially when needing to distinguish it from a superficial surgical site infection — is clinical evaluation combined with joint aspiration. Aspiration allows for direct sampling of synovial fluid, which can then be analyzed for cell c…	Answer: [a] Justification: **Joint aspiration** (a) is the **gold standard** to differentiate superficial surgical site infection (SSI) from deep/periprosthetic joint infection (PJI). Clinical evaluation alone cannot reliably distinguish the two, as superficial erythema or drainage may coexist with deep infection. Aspiration provides synovial fluid for: - **Cell count/differential** (PJI: typical…	Answer: [a] Justification: To differentiate between a superficial and a deep surgical site infection (SSI) in the context of a possible periprosthetic joint infection (PJI), the recommended approach is a combination of thorough clinical evaluation and joint aspiration. Clinical evaluation is crucial to assess the extent and depth of the infection. Superficial infections typically involve the skin…	LLM answer CopyEdit Answer: a Justification: The clinical presentation, with purulent drainage from the surgical site two months after total hip arthroplasty, is highly concerning for a periprosthetic joint infection (PJI), which represents a deep surgical site infection involving the joint space and prosthesis. While a purely superficial infection is possible, it's less likely given the chronici…	CopyEdit Answer: a) Justification: The recommended approach to distinguish superficial from deep surgical site infection, particularly in the context of a recent total joint arthroplasty, is clinical evaluation combined with joint aspiration. Clinical evaluation remains the cornerstone—carefully examining the wound for signs such as fluctuance, deep sinus tracts, persistent drainage, or signs of …	CopyEdit Answer: a Justification: The most appropriate next diagnostic step to distinguish superficial from deep (periprosthetic) infection is clinical evaluation combined with joint aspiration. Joint aspiration allows direct sampling of synovial fluid for cell count, differential, Gram stain, and culture, which are essential for diagnosing a deep prosthetic joint infection [source: IDSA PJI Guid…	Answer: a) Clinical evaluation and joint aspiration Justification: To differentiate superficial from deep surgical site infections (SSI), joint aspiration is the most appropriate diagnostic step. Joint aspiration allows for direct sampling of synovial fluid, which can be analyzed for cell count, differential, glucose levels, lactate, and culture to confirm or rule out a deep infection such as a p…	Answer: a) Clinical evaluation and joint aspiration Justification: To distinguish between superficial and deep surgical site infection in the context of a suspected periprosthetic joint infection (PJI), the most appropriate diagnostic step is clinical evaluation combined with joint aspiration. Joint aspiration, also known as arthrocentesis, allows for the direct sampling of synovial fluid from th…	Answer: [a] Justification: The definitive diagnostic approach requires clinical evaluation combined with joint aspiration, as superficial SSI and PJI (organ/space infection) cannot be reliably distinguished by physical exam alone. Key points from guidelines and evidence: 1. Clinical evaluation limitations: o Superficial SSI (erythema, purulent drainage) may mimic PJI symptoms7. o Fever >38°C and …	LLM answer: Answer: a) Clinical evaluation and joint aspiration Justification: Joint aspiration combined with clinical evaluation is the most appropriate diagnostic step to differentiate superficial from deep surgical site infections (SSIs) in this context. While clinical findings like purulence or erythema are suggestive, they lack specificity for distinguishing infection depth. The CDC criteria…	CopyEdit Answer: a) Clinical evaluation and joint aspiration Justification: The gold standard initial diagnostic step to differentiate superficial surgical site infection (SSI) from deep (periprosthetic joint) infection (PJI) is clinical evaluation combined with joint aspiration. Joint aspiration allows direct sampling of the synovial fluid for analysis (cell count with differential, gram stain, …	Answer: a Justification: In the clinical evaluation of suspected surgical site infections, particularly differentiating between superficial and deep periprosthetic joint infection (PJI), the most reliable diagnostic approach incorporates a clinical evaluation coupled with joint aspiration. Joint aspiration allows for the collection of synovial fluid, which can then be analyzed for the presence of…
1	5	What is the appropriate recommendation for this surgeon? a) Yes, because this patient has MSSA PJI b) Yes, because patient has history of MSSA infection with history of cardiac valve replacement c) No, because it was placed a cement spacer d) No, because rifampin is indicated only for DAIR and one-stage exchange ✅ Correct Answer: d. 📖 ICM 2018 PJI - section 5.5, question 6	makefile CopyEdit Answer: c) Rifampin is not indicated at this time because the patient has a cement spacer in place following the first stage of a two-stage exchange. Rifampin is highly active against staphylococcal biofilms and is indeed recommended in cases of debridement, antibiotics, and implant retention (DAIR) or one-stage exchange, where the prosthesis remains or a new prosthesis is immed…	**Answer:** d) No, because rifampin is indicated only for DAIR and one-stage exchange **Justification:** The use of **rifampin** in the management of periprosthetic joint infection (PJI) is highly context-dependent. It is particularly useful in **device-associated infections** (such as those involving prosthetic joints or hardware) but is typically reserved for specific scenarios, including **deb…	Answer: a) Yes, because this patient has MSSA PJI Justification: Rifampin is an appropriate adjunctive therapy in MSSA periprosthetic joint infection (PJI), particularly in two-stage exchange arthroplasty, due to its unique pharmacological properties: Rifampin's Mechanism of Action: - Penetrates biofilm effectively - Disrupts bacterial adherence to prosthetic surfaces - Provides intracellular and…	CopyEdit Answer: c) No, because it was placed a cement spacer Justification: Rifampin is not recommended during the phase when a cement spacer is in place. Although rifampin is crucial for treating biofilm-associated infections like MSSA PJI, it should be reserved for situations where there is a stable, definitive prosthesis — either after debridement with implant retention (DAIR) or after reimpl…	Answer: [d] Justification: Rifampin’s role in **periprosthetic joint infection (PJI)** is **limited to debridement, antibiotics, and implant retention (DAIR)** or **one-stage exchange**, where biofilm-active agents can enhance bacterial killing on retained or newly implanted hardware. In **two-stage exchange** (with complete prosthesis removal and antibiotic spacer placement), **rifampin is not r…	Answer: [a] Justification: The appropriate recommendation is to add rifampin to the treatment regimen for this patient's MSSA periprosthetic joint infection (PJI). Rifampin is a highly effective antibiotic against staphylococcal biofilms, which are a significant challenge in treating PJIs. Staphylococci, including MSSA, have a propensity to form biofilms on the surface of prosthetic materials, ma…	LLM answer: CopyEdit Answer: d Justification: The patient has a confirmed MSSA periprosthetic joint infection (PJI) and is undergoing a two-stage exchange arthroplasty. The first stage, involving explantation, thorough debridement, and placement of an antibiotic-impregnated cement spacer, has been completed. Intravenous cefazolin is appropriately initiated based on the known MSSA susceptibility. …	CopyEdit Answer: c) Justification: Rifampin is a key adjunctive therapy for treating biofilm-associated infections like periprosthetic joint infection (PJI) caused by staphylococci—but its use is appropriate only when there is a retained or newly implanted prosthesis in place, not when a spacer is temporarily present. In this case, the patient underwent a two-stage exchange, meaning the infected …	CopyEdit Answer: c Justification: In this case, rifampin should not be added because a cement spacer has been placed during the first stage of a two-stage exchange. The rationale lies in the pharmacologic properties and evidence-based use of rifampin: it is highly effective against biofilm-forming organisms only when stable hardware is present (as in DAIR — Debridement, Antibiotics, and Implant R…	Answer: d) No, because rifampin is indicated only for DAIR and one-stage exchange Justification: Rifampin is recognized for its excellent biofilm activity against staphylococcal infections, including MSSA, but its use is primarily recommended in specific contexts, such as debridement, antibiotics, and implant retention (DAIR) procedures or one-stage exchange arthroplasty. In cases involving a two…	Answer: d) No, because rifampin is indicated only for debridement, antibiotics, and implant retention (DAIR) and one-stage exchange Rifampin is a potent antibiotic known for its ability to penetrate biofilms, which is particularly useful in treating staphylococcal infections associated with orthopedic implants. However, its use is specifically recommended in certain clinical scenarios. According …	Answer: [c] Justification: The use of rifampin in two-stage exchange with cement spacer lacks robust guideline support and may be counterproductive. Key considerations: 1. Biofilm context: o Rifampin's efficacy against staphylococcal biofilms is best established in DAIR/one-stage revisions where the implant remains in situ15. o Cement spacers are temporary devices without permanent biofilm format…	LLM answer: Answer: c) No, because it was placed a cement spacer Justification: In two-stage revision for MSSA PJI with a high-dose antibiotic-loaded cement spacer, systemic rifampin provides no additional benefit. The first search result1 demonstrates equivalent eradication rates (82% overall) whether rifampin was used (84%) or omitted (79%) when spacers contained vancomycin, ceftazidime, clinda…	CopyEdit Answer: c) No, because it was placed a cement spacer Justification: Rifampin is a critical agent for biofilm-active therapy in staphylococcal infections involving prosthetic material, but it is specifically recommended only when a stable prosthesis is retained — such as after debridement, antibiotics, and implant retention (DAIR) procedures or one-stage exchanges. In Mr. Doe’s case, a tw…	Answer: d Justification: In the context of treating a periprosthetic joint infection (PJI) caused by methicillin-sensitive Staphylococcus aureus (MSSA), the use of rifampin is typically indicated only in specific treatment protocols, such as in the circumstances of debridement and implant retention (DAIR) or one-stage exchange procedures. The rationale behind rifampin use is its potent ability to…
1	6	Which of the following recommendations is most appropriate? a) Proceed with the reimplantation b) Proceed with reimplantation after 2–3 days of antibiotic therapy c) Recommend delaying surgery until inflammatory markers normalize d) Recommend restarting antibiotic therapy and reassessing after two weeks ✅ Correct Answer: a. 📖 ICM 2018 PJI - section 2.5, question 3	makefile CopyEdit Answer: a) It is appropriate to proceed with reimplantation in this situation. After treatment of periprosthetic joint infection (PJI) with a two-stage exchange, complete normalization of inflammatory markers like CRP and ESR is not required before reimplantation. Studies and guidelines suggest that a downward trend in CRP and ESR, combined with clinical improvement (less pain, …	**Answer:** b) Proceed with reimplantation after 2–3 days of antibiotic therapy **Justification:** In this scenario, the patient's **inflammatory markers** (CRP, ESR, and WBC) have improved significantly over the 6 weeks of antibiotic therapy, though they are not yet fully normalized. Residual mild erythema and tenderness, along with moderately elevated CRP and ESR, may indicate ongoing inflammat…	Answer: a) Proceed with the reimplantation Justification: The inflammatory markers and clinical trajectory suggest an appropriate window for reimplantation, demonstrating a clear trend of improvement and resolution of acute infection: Inflammatory Marker Analysis: - Initial CRP: 80 mg/L - Week 4 CRP: 40 mg/L - Pre-reimplantation CRP: 25 mg/L (Significant downward trend) - ESR: 45 → 30 mm/hr (Norm…	CopyEdit Answer: a) Proceed with the reimplantation Justification: Persistent mild elevation of inflammatory markers like CRP and ESR does not necessarily indicate active infection after treatment of periprosthetic joint infection (PJI), particularly after a two-stage exchange. It is well-recognized that CRP and ESR can remain elevated due to postoperative inflammation, the presence of a cement s…	Answer: [a] **Justification:** In **two-stage exchange for PJI**, the decision to proceed with reimplantation relies on **clinical improvement**, **trending down inflammatory markers**, and **absence of overt infection signs**—**not absolute normalization** of CRP/ESR. ### Key Points: 1. **CRP/ESR Interpretation**: - CRP has decreased **from 80 → 25 mg/L**, and ESR from **45 → 30 mm/hr**, demonst…	Answer: [c] Justification: The most appropriate recommendation is to delay surgery until the inflammatory markers normalize. While the patient has shown improvement with antibiotic therapy, the persistent elevation of CRP (25 mg/L) and ESR (30 mm/hr) just prior to the planned reimplantation suggests ongoing, albeit lower-level, inflammation. In the context of a two-stage exchange for PJI, the goa…	(C rep) LLM answer: CopyEdit Answer: a Justification: The patient has successfully completed a standard 6-week course of intravenous antibiotics following the first-stage explantation and spacer placement for MSSA PJI. During this time, he demonstrated clinical improvement, and his inflammatory markers showed a significant downward trend (CRP decreasing from 80 mg/L to 40 mg/L, and subsequently l…	CopyEdit Answer: a) Justification: In two-stage exchange for PJI, perfect normalization of inflammatory markers (CRP, ESR) before reimplantation is ideal but not required if there is a clear trend toward improvement and no clinical signs of active infection. In Mr. Doe’s case, the clinical course shows: Gradual and consistent improvement in pain and function. Progressive decline in inflammatory m…	CopyEdit Answer: a Justification: Proceeding with reimplantation is appropriate in this scenario. After treatment of a periprosthetic joint infection (PJI) with a two-stage exchange, minor residual elevations in CRP and ESR are expected and do not necessarily indicate active infection [source: IDSA PJI Guidelines]. Importantly, trends in inflammatory markers (rather than absolute normalization) a…	Answer: a) Proceed with the reimplantation Justification: The decision to proceed with reimplantation during the second stage of a two-stage exchange for periprosthetic joint infection (PJI) is guided by both clinical and laboratory parameters. While this patient's inflammatory markers (CRP 25 mg/L, ESR 30 mm/hr) remain slightly elevated, these levels are consistent with a gradual resolution of i…	Answer: c) Recommend delaying surgery until inflammatory markers normalize The decision to proceed with reimplantation in a two-stage exchange for periprosthetic joint infection (PJI) should be guided by multiple factors, including clinical improvement and normalization of inflammatory markers. Elevated C-reactive protein (CRP) and erythrocyte sedimentation rate (ESR) prior to reimplantation are …	Answer: [a] Justification: The decision to proceed with reimplantation should prioritize trending inflammatory markers and clinical improvement over absolute normalization, particularly given the absence of overt infection signs. Key considerations: 1. Inflammatory marker dynamics: o CRP: Dropped from 80 → 40 → 25 mg/L (still elevated but downward trend is reassuring) o ESR: Declined from 45 → 30…	LLM answer: Answer: a) Proceed with the reimplantation Justification: Current evidence does not support delaying reimplantation solely based on mildly elevated CRP (25 mg/L) and ESR (30 mm/hr) in this clinical context. While optimal CRP thresholds for hip PJI reimplantation are typically ≤10–13.5 mg/L25, the patient’s downward trend (CRP: 80 → 40 → 25; ESR: 45 → 30) suggests resolving inflammatio…	CopyEdit Answer: a) Proceed with the reimplantation Justification: At the time of planned reimplantation following a two-stage exchange for periprosthetic joint infection (PJI), mild residual elevation of inflammatory markers like CRP and ESR is expected and does not necessarily indicate persistent infection. Clinical context is paramount. In Mr. Doe’s case, the CRP (25 mg/L) and ESR (30 mm/hr) a…	Answer: c Justification: In the context of periprosthetic joint infection (PJI), the surgical team faces a challenging decision regarding the timing of reimplantation, particularly when inflammatory markers such as C-reactive protein (CRP), erythrocyte sedimentation rate (ESR), and white blood cell (WBC) count remain elevated. The current laboratory results, showing a CRP of 25 mg/L, an ESR of 30…
2	1	What is the most appropriate recommendation regarding surgery? a) Proceed with surgery after administering preoperative intravenous cefazolin b) Proceed with surgery but add vancomycin due to elevated BMI c) Delay surgery because morbid obesity is an absolute contraindication to TJA d) Proceed with surgery because other comorbidities are controlled ✅ Correct Answer: c. 📖 ICM 2018 PJI— Section 1.1…	ShapeCopyEdit Answer: [a] Explanation: Ms. Carter has advanced osteoarthritis that is severely impairing her function, and she has failed nonoperative management. Her comorbidities — morbid obesity, hypertension, recurrent UTIs, and GERD — are relatively well-controlled, with a normal albumin and a moderately elevated but acceptable HbA1c (6.7%). Importantly, there is no current evidence of infec…	**Answer: a) Proceed with surgery after administering preoperative intravenous cefazolin** **Justification:** Ms. Carter is a 72-year-old woman with advanced tricompartmental osteoarthritis and multiple comorbidities. From an infectious disease perspective, the key concern before joint arthroplasty is the risk of infection, particularly prosthetic joint infections (PJIs). The patient’s morbid obe…	Answer: a) Proceed with surgery after administering preoperative intravenous cefazolin Justification: From an infectious disease perspective, this patient is an appropriate candidate for total knee arthroplasty (TKA) with standard prophylactic antibiotic protocol. Let's break down the key considerations: Infection Risk Assessment: - The patient's comorbidities are reasonably well-controlled: * Hb…	CopyEdit Answer: a) Justification: Morbid obesity (BMI >40) increases the risk of complications after total joint arthroplasty (TJA), including surgical site infections (SSIs) and prosthetic joint infections (PJIs), but it is not an absolute contraindication to surgery. Therefore, delaying surgery solely because of BMI (option c) is inappropriate. While obesity is a risk factor for Staphylococcus…	Answer: a Justification: Ms. Carter is an appropriate candidate for total knee arthroplasty (TKA) given her refractory osteoarthritis and controlled comorbidities. Morbid obesity (BMI >40) is not an absolute contraindication to TJA but does increase perioperative risks, including surgical site infection (SSI). However, there is no evidence that adding vancomycin to cefazolin reduces SSI in obese …	Answer: [a] Justification: The most appropriate recommendation is to proceed with surgery after administering preoperative intravenous cefazolin. Ms. Carter has advanced osteoarthritis of the right knee, and conservative management has failed. Her comorbidities, including hypertension, recurrent UTIs, and GERD, appear to be well-controlled, as indicated by her recent labs (normal albumin, HbA1c w…	LLM answer: CopyEdit Answer: a Justification: This patient presents with advanced osteoarthritis necessitating total knee arthroplasty (TKA). From an infectious diseases perspective, the primary concern is minimizing the risk of surgical site infection (SSI), specifically prosthetic joint infection (PJI). The patient's morbid obesity (BMI 42.4) is a significant risk factor for SSI/PJI. While some…	Shapemakefile CopyEdit Answer: a) Justification: The most appropriate recommendation is to proceed with surgery after administering preoperative intravenous cefazolin. Ms. Carter’s case reflects well-controlled comorbidities, and her preoperative labs, including albumin and HbA1c, are within acceptable ranges to proceed with elective total joint arthroplasty (TJA). Importantly, morbid obesity (BM…	ShapeCopyEdit Answer: a) Proceed with surgery after administering preoperative intravenous cefazolin Justification: Ms. Carter is an appropriate candidate for total knee arthroplasty (TKA) from an infectious disease standpoint. Morbid obesity (BMI >40) is associated with a higher risk of surgical site infection (SSI) following TKA, but it is not an absolute contraindication to surgery (AAOS Guide…	Answer: **a) Proceed with surgery after administering preoperative intravenous cefazolin** Justification: The best choice is to proceed with surgery and administer preoperative intravenous cefazolin as standard antimicrobial prophylaxis. Here's why: Ms. Carter has several comorbidities, including morbid obesity, but these are well-controlled as indicated by her stable laboratory values (e.g., HbA…	Answer: [a] Justification: Given Ms. Carter's clinical scenario, the most appropriate recommendation regarding surgery is to proceed with surgery after administering preoperative intravenous cefazolin. Cefazolin is a first-generation cephalosporin commonly used for surgical prophylaxis due to its effectiveness against common skin flora, including Staphylococcus aureus and Streptococcus species, w…	Answer: a Justification: Ms. Carter’s primary modifiable infection risk factor is morbid obesity (BMI 42.4), which is strongly associated with PJI across multiple studies157. However, obesity alone is not an absolute contraindication for TKA, provided other modifiable risks are mitigated67. Her controlled HbA1c (6.7%) and normal albumin (4.1 g/dL) indicate adequate glycemic and nutritional status…	LLM answer: Answer: a) Proceed with surgery after administering preoperative intravenous cefazolin Justification: Ms. Carter’s BMI of 42.4 places her in class III obesity, a well-documented independent risk factor for periprosthetic joint infection (PJI)136. However, obesity alone is not an absolute contraindication for total knee arthroplasty (TKA)6. Current evidence supports proceeding with sur…	CopyEdit Answer: a Justification: The best recommendation is to proceed with surgery after administering preoperative intravenous cefazolin. Ms. Carter’s comorbidities, including morbid obesity and controlled diabetes (HbA1c 6.7%), do increase her risk of surgical site infection (SSI), but morbid obesity is not an absolute contraindication to total joint arthroplasty (TJA). Her nutritional marker…	Answer: a Justification: In evaluating Ms. Carter's case as a 72-year-old woman with morbid obesity and advanced tricompartmental osteoarthritis, moving forward with total knee arthroplasty (TKA) necessitates a careful consideration of infection prevention strategies. While her obesity poses a significant risk factor for complications, particularly periprosthetic joint infections (PJI), it does n…
2	2	What is the most appropriate next step? a) Begin empiric oral antibiotics for presumed superficial cellulitis b) Perform joint aspiration with fluid sent for cell count and culture c) Order ultrasound to assess depth of involvement d) Reassure and recheck inflammatory markers in one week ✅ Correct Answer: b. 📖 ICM 2018 PJI — Section 2.1, Question 3	ShapeCopyEdit Answer: [b] Explanation: Ms. Carter’s clinical presentation — persistent wound drainage at 6 weeks post-TKA — is concerning for periprosthetic joint infection (PJI). While she appears systemically well and the drainage is serous (not purulent), the presence of drainage this far postoperatively, even without systemic symptoms, mandates a thorough evaluation for deep infection. The go…	**Answer: b) Perform joint aspiration with fluid sent for cell count and culture** **Justification:** Ms. Carter presents six weeks after total knee arthroplasty with **persistent serous drainage** from the surgical site and **elevated inflammatory markers** (CRP 36 mg/L and ESR 52 mm/hr). While her vitals are stable and she denies systemic symptoms, the presence of drainage—even if clear—raises …	Answer: b) Perform joint aspiration with fluid sent for cell count and culture Justification: This clinical scenario presents a nuanced diagnostic challenge requiring careful infectious disease reasoning. The patient's presentation suggests a potential early periprosthetic joint infection (PJI), but the findings are not definitively diagnostic. Key Diagnostic Considerations: - Serous drainage fro…	CopyEdit Answer: b) Justification: Persistent wound drainage beyond 5–7 days after TKA, even if serous and without systemic symptoms, is concerning for periprosthetic joint infection (PJI). Ms. Carter’s ongoing drainage at six weeks post-op, coupled with elevated inflammatory markers (CRP 36 mg/L and ESR 52 mm/hr), raises strong suspicion for a deeper infection rather than a superficial wound iss…	Answer: b Justification: Ms. Carter presents with concerning features for **periprosthetic joint infection (PJI)**, including persistent wound drainage (>5–7 days post-op), elevated CRP/ESR, and impaired rehabilitation progress. While she lacks systemic signs (e.g., fever), the serous drainage and elevated inflammatory markers (CRP >30 mg/L, ESR >30 mm/hr) meet **2018 ICM minor criteria for PJI**…	Answer: [b] Justification: The most appropriate next step is to perform a joint aspiration with the fluid sent for cell count and culture. Ms. Carter's presentation at six weeks post-TKA with new onset of clear fluid drainage from the surgical site, along with elevated inflammatory markers (CRP and ESR), raises suspicion for a prosthetic joint infection (PJI). While she denies systemic symptoms l…	LLM answer: CopyEdit Answer: b Justification: The clinical presentation of new-onset wound drainage six weeks following total knee arthroplasty (TKA), accompanied by localized erythema and elevated inflammatory markers (CRP and ESR), is highly concerning for a prosthetic joint infection (PJI). While systemic symptoms like fever are absent, their absence does not exclude PJI, particularly chronic …	makefile CopyEdit Answer: b) Justification: The presence of persistent drainage from a surgical wound after TKA, even if serous and without systemic signs, is a red flag for potential early periprosthetic joint infection (PJI). Guidelines (e.g., MSIS, IDSA) emphasize that wound drainage beyond 5–7 days warrants urgent evaluation, as even seemingly benign drainage can herald deep infection. Given …	CopyEdit Answer: b) Perform joint aspiration with fluid sent for cell count and culture Justification: Ms. Carter’s presentation at 6 weeks post-TKA raises concern for periprosthetic joint infection (PJI), despite relatively mild symptoms. Key red flags include: Persistent wound drainage, even if serous, is a worrisome finding in the postoperative period (IDSA PJI Guidelines). Elevated CRP (36 mg…	Answer: **b) Perform joint aspiration with fluid sent for cell count and culture** Justification: While Ms. Carter's presentation could suggest a superficial wound issue, the combination of serous drainage, mild erythema, and elevated inflammatory markers (CRP and ESR) raises concern for a deeper process, potentially periprosthetic joint infection (PJI). Early identification and evaluation are cr…	Answer: [b] Justification: Ms. Carter's presentation of mild erythema, serous drainage from the surgical scar, and elevated inflammatory markers (CRP 36 mg/L, ESR 52 mm/hr) at her 6-week follow-up raises significant concern for a periprosthetic joint infection (PJI). The Infectious Diseases Society of America (IDSA) and the American Society for Microbiology (ASM) guidelines recommend joint aspira…	Answer: b Justification: Persistent wound drainage at 6 weeks post-TKA, even without systemic symptoms, mandates aggressive evaluation for periprosthetic joint infection (PJI) given the elevated CRP (36 mg/L) and ESR (52 mm/hr)1. While serous drainage alone might suggest superficial issues, the timeline (delayed presentation) and inflammatory markers raise concern for deep infection. Critical con…	LLM answer: Answer: b) Perform joint aspiration with fluid sent for cell count and culture Justification: Persistent wound drainage ≥6 weeks post-TKA with elevated CRP (36 mg/L) and ESR (52 mm/hr) raises concern for periprosthetic joint infection (PJI). While systemic signs (fever, leukocytosis) are absent, the 2018 ICM criteria for PJI classify this presentation as "possible infection" requiring…	CopyEdit Answer: b Justification: Ms. Carter presents with clear drainage from the surgical site six weeks after TKA, accompanied by elevated inflammatory markers. Although she is afebrile and vitals are stable, the presence of drainage—especially at this time point—raises strong concern for a periprosthetic joint infection (PJI). Current guidelines (e.g., from the Musculoskeletal Infection Socie…	Answer: b Justification: In Ms. Carter's case, the emergence of clear fluid drainage from the surgical incision, alongside mild erythema and increased inflammatory markers (CRP and ESR), raises concern for a potential superficial infection, possibly a superficial incisional infection. However, it is critical to differentiate whether this fluid represents a wound complication such as serous draina…
2	3	What is the recommended intraoperative microbiological sampling method? a) One deep swab and synovial aspirate b) Two tissue samples plus synovial fluid culture c) At least three to four separate tissue samples for culture d) Synovial fluid into two anaerobic bottles ✅ Correct Answer: c. 📖 2018 IDSA micro	CopyEdit Answer: [c] Explanation: In the setting of suspected prosthetic joint infection (PJI) requiring surgical debridement, the optimal microbiological sampling strategy is to collect at least three to four separate deep tissue samples for culture. This approach increases diagnostic sensitivity and helps differentiate true infection from contamination. Each sample should be: Taken from differe…	**Answer: c) At least three to four separate tissue samples for culture** **Justification:** In the setting of suspected periprosthetic joint infection (PJI), **optimal microbiologic diagnosis hinges on high-quality, representative sampling** during surgical debridement. The current best practice, supported by the **Musculoskeletal Infection Society (MSIS)** and **Infectious Diseases Society of A…	Answer: c) At least three to four separate tissue samples for culture Justification: This scenario represents a critical moment in managing a potential periprosthetic joint infection (PJI), where microbiological sampling methodology directly impacts diagnostic accuracy and subsequent treatment. Microbiological Sampling Rationale: - Multiple tissue samples are superior to single swabs or fluid cul…	ShapeCopyEdit Answer: c) Justification: The gold standard for microbiological diagnosis during surgery for suspected prosthetic joint infection (PJI) is obtaining at least three to four separate periprosthetic tissue samples for culture. Some guidelines even suggest 5–6 samples to maximize sensitivity and specificity. This practice improves diagnostic accuracy because it helps distinguish true in…	Answer: c Justification: For **periprosthetic joint infection (PJI)**, optimal microbiological diagnosis requires **multiple (3–5) intraoperative tissue samples** from distinct sites (e.g., synovium, bone-prosthesis interface) to distinguish true pathogens from contaminants. This aligns with **IDSA/MSIS guidelines**, which emphasize: - **Sensitivity/Specificity**: Multiple samples improve yield a…	Answer: [b] Justification: As previously discussed, the most appropriate next step is to perform a joint aspiration with the fluid sent for cell count and culture. The new onset of clear fluid drainage at six weeks post-TKA, coupled with elevated inflammatory markers (CRP 36 mg/L, ESR 52 mm/hr, and a slightly elevated WBC of 9.2 ×10⁹/L), strongly suggests the possibility of a prosthetic joint inf…	LLM answer: CopyEdit Answer: c Justification: Diagnosing prosthetic joint infection (PJI) definitively relies heavily on accurate microbiological sampling during surgery. Biofilm-associated infections, characteristic of PJI, often result in a low density and uneven distribution of microorganisms within the joint space and on implant surfaces. Consequently, obtaining multiple samples from differen…	makefile CopyEdit Answer: c) Justification: In the setting of suspected periprosthetic joint infection (PJI), obtaining multiple intraoperative tissue samples is the recommended best practice for accurate microbiologic diagnosis. Specifically, guidelines from IDSA, MSIS, and international PJI consensus groups recommend collecting at least three to five separate deep tissue samples during surgery …	ShapeCopyEdit Answer: c) At least three to four separate tissue samples for culture Justification: In the setting of suspected periprosthetic joint infection (PJI), optimal intraoperative microbiological sampling requires collecting multiple separate tissue specimens. The Infectious Diseases Society of America (IDSA) PJI Guidelines recommend obtaining at least 3–5 distinct periprosthetic tissue s…	Answer: **c) At least three to four separate tissue samples for culture** Justification: The gold standard for intraoperative microbiological sampling during debridement in suspected periprosthetic joint infection (PJI) is obtaining at least three to four separate tissue samples from the infected site for culture. This practice significantly increases diagnostic accuracy by minimizing false-negat…	Answer: [c] The recommended intraoperative microbiological sampling method for Ms. Carter, who presents with suspected periprosthetic joint infection (PJI), is to obtain at least three to four separate tissue samples for culture. Justification: The Infectious Diseases Society of America (IDSA) and the American Society for Microbiology (ASM) guidelines recommend obtaining multiple tissue samples d…	Answer: c Justification: The minimum recommended intraoperative sampling for suspected PJI is 3-5 deep periprosthetic tissue specimensfrom distinct anatomical sites near the implant interface, as this approach maximizes diagnostic sensitivity (65-95%) while minimizing false positives from contamination127. Synovial fluid alone (option d) or limited tissue samples (option b) are insufficient due t…	LLM answer: Answer: c) At least three to four separate tissue samples for culture Justification: Current guidelines for PJI diagnosis emphasize multiple deep tissue samples as the cornerstone of microbiological sampling during revision surgery. The 2018 ICM criteria and IDSA guidelines recommend 3-5 intraoperative tissue specimens from the implant-bone interface or infected areas to optimize sens…	ShapeCopyEdit Answer: c Justification: In the setting of suspected periprosthetic joint infection (PJI), the standard of care is to obtain at least three to four separate tissue samples for culture during surgical debridement. This approach increases diagnostic yield and allows differentiation between true infection and potential contaminants. Each sample should come from different areas around t…	Answer: c Justification: In the context of Ms. Carter's recent knee surgery and presentation of suspected periprosthetic joint infection (PJI), the recommended practice for intraoperative microbiological sampling is critical for guiding appropriate management and developing an effective treatment plan. Given the elevated white blood cell (WBC) count and the high percentage of polymorphonuclear le…
2	4	What is the minimum recommended volume of irrigation for this procedure? a) 1–2 liters b) 3–4 liters c) 6–9 liters d) >10 liters only if purulence is visible ✅ Correct Answer: c. 📖 ICM 2018 PJI — Section 5.2, Question 5	CopyEdit Answer: [c] Explanation: In cases of prosthetic joint infection (PJI) undergoing irrigation and debridement (I&D) with component exchange, the minimum recommended irrigation volume is 6–9 liters of fluid, typically normal saline. High-volume lavage is critical to: Physically remove planktonic bacteria, Disrupt biofilm, Wash away necrotic tissue and inflammatory debris. Evidence and guide…	**Answer: c) 6–9 liters** **Justification:** In surgical management of acute periprosthetic joint infection (PJI)—specifically during **irrigation and debridement with component retention (DAIR)**—adequate **mechanical removal of biofilm and planktonic organisms** is critical for success. One of the key steps is **copious irrigation** of the joint space, prosthesis, and surrounding tissues. While…	Answer: c) 6–9 liters Justification: This critical question addresses an essential technical aspect of surgical management for periprosthetic joint infection (PJI), specifically the volume of irrigation required for effective bacterial reduction. Irrigation Volume Principles: - Mechanical debridement is crucial for reducing bacterial load - Sufficient volume disrupts biofilm formation - Dilutes a…	ShapeCopyEdit Answer: c) Justification: For irrigation and debridement (I&D) during treatment of prosthetic joint infection (PJI), the recommended minimum irrigation volume is 6–9 liters of sterile saline. The goal of irrigation is to mechanically remove biofilm, bacteria, and debris as thoroughly as possible. Studies and clinical practice guidelines support large-volume lavage as a critical comp…	Answer: c Justification: For **debridement, antibiotics, and implant retention (DAIR)** in PJI, **6–9 liters of irrigation** is the **minimum recommended volume** based on orthopedic and infectious disease guidelines. This volume: - **Mechanically reduces biofilm burden**: Critical for early (<4 weeks) or acute hematogenous infections where biofilm is less mature. - **Balances efficacy and practi…	Answer: [c] Justification: The minimum recommended volume of irrigation for revision total joint arthroplasty, especially in the setting of suspected or confirmed infection where modular components are being exchanged, is generally higher than for primary arthroplasty. Current expert consensus and guidelines, including those from the Musculoskeletal Infection Society (MSIS), emphasize the importa…	LLM answer: CopyEdit Answer: c Justification: Effective irrigation and debridement (I&D) is a critical component of managing prosthetic joint infection (PJI), aiming to reduce the bacterial burden and remove inflammatory debris. While there is no definitive Class I evidence establishing an exact optimal irrigation volume, consensus guidelines and expert opinion increasingly favor high-volume lava…	makefile CopyEdit Answer: c) Justification: In the setting of surgical management for suspected or confirmed periprosthetic joint infection (PJI), adequate irrigation is a critical step for reducing bioburden. Expert guidelines and orthopedic infectious disease literature recommend a minimum of 6 to 9 liters of irrigation fluid during debridement procedures. While there is no universally fixed "m…	CopyEdit Answer: c) 6–9 liters Justification: For surgical management of periprosthetic joint infection (PJI) via debridement, antibiotics, and implant retention (DAIR), expert consensus recommends high-volume irrigation as a critical component of biofilm disruption. Specifically, 6 to 9 liters of low-pressure normal saline irrigation is considered the minimum standard (Zimmerli et al., NEJM 2004…	Answer: **c) 6–9 liters** Justification: During surgical irrigation and debridement for periprosthetic joint infection (PJI), guidelines and clinical consensus emphasize the importance of using a sufficient volume of irrigation to reduce microbial load and remove biofilm. The recommended minimum volume is 6–9 liters of sterile saline, as this ensures effective mechanical cleansing of the joint su…	Answer: [c] The minimum recommended volume of irrigation for the procedure in the context of suspected periprosthetic joint infection (PJI) following total knee arthroplasty (TKA) is 6–9 liters. Justification: The literature supports the use of a high volume of irrigation during surgical debridement for PJI to ensure thorough cleansing of the joint and removal of biofilm and debris. Studies have …	Answer: b Justification: The minimum recommended irrigation volume for revision arthroplasty in PJI cases is 3–4 liters, supported by evidence from cemented TKA studies demonstrating effective particle and biofilm removal with 4L pulse lavage34. While higher volumes (6–9L) are used in arthroscopy, PJI irrigation focuses on biofilm disruption rather than debris clearance alone, making 3L a reasona…	LLM answer: Answer: c) 6–9 liters Justification: Current evidence from PJI management guidelines recommends 6–9 liters as the standard irrigation volume during DAIR procedures. Search result4 explicitly states that "most studies report a range of 3 to 9 l of fluid," with higher volumes within this range (6–9 L) aligning with the principle of copious irrigation to reduce bacterial load and biofilm…	CopyEdit Answer: c Justification: For irrigation and debridement procedures in the setting of periprosthetic joint infection (PJI), current best practices recommend using a minimum of 6 to 9 liters of sterile saline solution. This recommendation is based on studies and expert consensus suggesting that larger irrigation volumes improve bacterial clearance and remove biofilm and debris, which are c…	Answer: c Justification: In the context of irrigation during orthopedic procedures, particularly for the management of suspected periprosthetic joint infection (PJI) following total knee arthroplasty, guidelines suggest using an adequate volume of irrigation fluid to effectively cleanse the joint and surrounding tissues. Contemporary literature on irrigation practices emphasizes the importance of…
2	5	What is the most appropriate interpretation of this single positive culture? a) Evidence of persistent infection requiring prolonged IV antibiotics b) Confirmatory of PJI and warrants antifungal therapy c) Suggestive of contamination unless supported by additional findings d) Diagnostic for deep fungal PJI ✅ Correct Answer: c. 📖 2018 IDSA micro	CopyEdit Answer: [c] Explanation: A single positive intraoperative culture of Cutibacterium acnes (formerly Propionibacterium acnes) is most commonly interpreted as possible contamination, particularly if not corroborated by additional positive cultures, clinical signs of infection, or elevated inflammatory markers. Cutibacterium acnes is a slow-growing, low-virulence organism commonly found as a…	**Answer: c) Suggestive of contamination unless supported by additional findings** **Justification:** A **single positive intraoperative tissue culture** for *Cutibacterium acnes* (formerly *Propionibacterium acnes*) must be interpreted with caution, especially in the context of **otherwise unremarkable findings**—such as: - Negative synovial cultures - Unremarkable Gram stain - No gross purulenc…	Answer: c) Suggestive of contamination unless supported by additional findings Justification: The interpretation of a single Cutibacterium acnes (formerly Propionibacterium acnes) culture requires nuanced microbiological reasoning, balancing diagnostic criteria with clinical context. Microbiological Considerations: - Cutibacterium acnes is a low-virulence, slow-growing anaerobic organism - Common…	CopyEdit Answer: c) Justification: A single positive culture of Cutibacterium acnes (formerly Propionibacterium acnes) in the setting of otherwise negative cultures and Gram stain is most often interpreted as contamination, unless there are additional supporting findings (e.g., multiple positive cultures, histopathology showing acute inflammation, or clinical signs of infection). Cutibacterium ac…	Answer: c Justification: A **single positive culture for *Cutibacterium acnes***—a common skin commensal—is **more likely to represent contamination** (50–70% of cases) than true PJI, particularly when: 1. **Lack of supporting evidence**: No growth in synovial fluid, only 1/4 tissue cultures positive, and unremarkable Gram stain. 2. **Clinical context**: *C. acnes* PJI typically presents **indole…	Answer: [c] Justification: The most appropriate interpretation of a single positive Cutibacterium acnes culture from intraoperative tissue in the setting of a negative synovial fluid culture is suggestive of contamination unless supported by additional findings. Cutibacterium acnes (formerly Propionibacterium acnes) is a slow-growing, anaerobic bacterium that is a common commensal of the skin. It…	LLM answer: CopyEdit Answer: c Justification: Interpreting intraoperative culture results in the context of suspected PJI requires careful consideration, especially when dealing with organisms like Cutibacterium acnes (C. acnes, formerly Propionibacterium acnes). C. acnes is a common component of the skin microbiome and a frequent contaminant of microbiological specimens obtained during surgery. …	makefile CopyEdit Answer: c) Justification: A single positive culture of Cutibacterium acnes (formerly Propionibacterium acnes) — especially in the absence of other positive cultures, ongoing purulence, or systemic signs — is generally suggestive of contamination rather than confirmatory evidence of infection. C. acnes is a common skin commensal and is well known for causing culture contamination…	CopyEdit Answer: c) Suggestive of contamination unless supported by additional findings Justification: A single positive intraoperative culture with Cutibacterium acnes (formerly Propionibacterium acnes) is often considered likely contamination rather than definitive evidence of periprosthetic joint infection (PJI), particularly when: Other cultures (including synovial fluid) are negative, Gram s…	Answer: **c) Suggestive of contamination unless supported by additional findings** Justification: The isolation of *Cutibacterium acnes* (formerly *Propionibacterium acnes*) in only one of four tissue cultures is more likely indicative of contamination rather than true infection. *C. acnes* is a commensal organism commonly found on human skin and in sebaceous glands, which makes it a frequent con…	Answer: [c] The most appropriate interpretation of the single positive culture of Cutibacterium acnes in Ms. Carter, considering her current clinical stability and the negative results from the other cultures and Gram stain, is suggestive of contamination unless supported by additional findings. Justification: Cutibacterium acnes is a common skin commensal and can often be a contaminant in cultur…	Answer: c Justification: A single positive culture of Cutibacterium acnes, a common skin commensal, lacks diagnostic specificity for PJIwithout corroborating evidence123. In Ms. Carter’s case: 1. Clinical context: Absence of fever, systemic symptoms, or purulence reduces suspicion for acute infection. 2. Microbiological factors: o C. acnes exhibits low virulence and is frequently a contaminant in…	LLM answer: Answer: c) Suggestive of contamination unless supported by additional findings Justification: A single positive C. acnes culture among four intraoperative tissue specimens (with negative synovial cultures and Gram stain) most likely represents contamination rather than true infection. Current diagnostic criteria (EBJIS/IDSA) require ≥2 positive cultures with phenotypically identical o…	CopyEdit Answer: c Justification: A single positive intraoperative culture for Cutibacterium acnes (formerly Propionibacterium acnes) is often considered suggestive of contamination rather than definitive evidence of infection—especially in the absence of clinical signs of persistent infection and when the other cultures are negative. C. acnes is a common skin commensal and is well-known for caus…	Answer: c Justification: The isolation of Cutibacterium acnes from a single tissue culture three days postoperatively necessitates careful interpretation to guide management. While Cutibacterium acnes is recognized as a potential pathogen in prosthetic joint infections (PJIs), it is also a common skin commensal that can easily lead to contamination during surgical procedures Renz et al. (2018), H…
3	1	Given the current presentation, which of the following is the most appropriate next step? a) Defer hip aspiration until inflammatory markers exceed diagnostic thresholds to avoid procedure-related infection b) Order CT of the hip and repeat blood tests in 48 hours c) Perform hip aspiration as part of the initial workup for suspected PJI d) Start empirically Vancomycin + Ceftriaxone due to dental …	CopyEdit Answer: c Expert clinical reasoning: This patient’s presentation raises strong concern for periprosthetic joint infection (PJI) of his right hip. Although he is afebrile and his WBC count is normal, the combination of prosthetic joint, recent dental procedure without prophylaxis, new localized symptoms (hip pain, reduced motion), and elevated inflammatory markers (CRP >10 mg/L, ESR >30 m…	Answer: **c** Justification: This patient presents with acute right hip pain and functional limitation in the setting of a prior right total hip arthroplasty and recent dental extraction — a potential source of transient bacteremia. Despite the absence of fever or leukocytosis, the elevated C-reactive protein and erythrocyte sedimentation rate, along with localized joint symptoms, raise strong su…	Answer: c) Perform hip aspiration as part of the initial workup for suspected PJI Justification: This case presents a classic scenario of potential prosthetic joint infection (PJI) following a recent dental procedure in an elderly patient with multiple risk factors. The key clinical reasoning points are: 1. High Suspicion for PJI: - Recent dental extraction without antibiotic prophylaxis - Total …	CopyEdit Answer: c) Justification: Mr. Thompson’s presentation raises concern for a late hematogenous prosthetic joint infection (PJI) — a known risk following recent bacteremia-provoking procedures such as a dental extraction without prophylaxis. Despite the absence of fever or systemic signs, the acute onset of localized joint pain, tenderness, and restricted movement in a prosthetic joint, alo…	Answer: [c] Justification: This patient has concerning features for prosthetic joint infection (PJI), including acute pain, limited mobility, elevated CRP/ESR, and a recent dental extraction without prophylaxis (a known risk for hematogenous seeding, particularly with Streptococcus spp. and oral anaerobes). While he is afebrile and has a normal WBC, PJI can present insidiously, and inflammatory m…	Answer: c) Perform hip aspiration as part of the initial workup for suspected PJI Justification: Mr. Thompson presents with acute right hip pain, stiffness, and difficulty walking, 14 months after a total hip arthroplasty. While he denies fever, his elevated inflammatory markers (CRP 22 mg/L, ESR 36 mm/hr) in the setting of a recent dental extraction for an infected molar raise a significant conc…	LLM answer: ShapeCopyEdit Answer: c Justification: The patient presents with acute onset of pain and functional limitation in a prosthetic hip joint, occurring 14 months post-operatively. While late PJI is possible, the temporal proximity to a dental extraction for an infected molar (a potential source of bacteremia) raises significant concern for acute hematogenous PJI. Although the patient is a…	makefile CopyEdit Answer: c Justification: Mr. Thompson presents with localized right hip pain and restricted motion following recent dental work — a setting that raises strong suspicion for hematogenous seeding of a prosthetic joint. While he is afebrile and WBC is normal, elevated CRP and ESR support an inflammatory process. Importantly, early prosthetic joint infection (PJI) (particularly hema…	CopyEdit Answer: c) Perform hip aspiration as part of the initial workup for suspected PJI Justification: Mr. Thompson’s presentation raises a strong concern for prosthetic joint infection (PJI), particularly late hematogenous seeding following his recent dental extraction without antibiotic prophylaxis. Although he is afebrile and his inflammatory markers are only modestly elevated, clinical sus…	Answer: **c) Perform hip aspiration as part of the initial workup for suspected PJI** Justification: Given Mr. Thompson's acute onset of hip pain, limited mobility, and recent dental extraction without prophylactic antibiotics, prosthetic joint infection (PJI) should be high on the differential. The absence of fever and systemic symptoms does not rule out PJI, as elderly patients and those with c…	Answer: [c] Performing hip aspiration as part of the initial workup for suspected periprosthetic joint infection (PJI) is the most appropriate next step for Mr. Thompson. Justification: Mr. Thompson's presentation of acute right hip pain, progressive groin stiffness, and difficulty walking, especially following a recent dental extraction without antibiotic prophylaxis, raises significant concern …	Answer: [c] Justification: Mr. Thompson’s presentation raises suspicion for periprosthetic joint infection (PJI) despite the absence of fever or overt systemic symptoms. Key factors include acute-onset pain in a prosthetic joint, recent dental extraction (a potential hematogenous seeding source without antibiotic prophylaxis), and elevated inflammatory markers (CRP 22 mg/L, ESR 36 mm/hr)—both of …	LLM answer: Answer: c) Perform hip aspiration as part of the initial workup for suspected PJI Justification: Mr. Thompson’s clinical scenario raises concern for prosthetic joint infection (PJI) given his recent dental extraction (a bacteremia risk), elevated inflammatory markers (CRP 22 mg/L, ESR 36 mm/hr), and new-onset hip pain in a 14-month-old arthroplasty. Key considerations: 1. Diagnostic u…	CopyEdit Answer: c) Perform hip aspiration as part of the initial workup for suspected PJI Justification: Mr. Thompson presents with signs suggestive of a possible late-onset prosthetic joint infection (PJI) following a dental procedure without antibiotic prophylaxis — a known risk, albeit controversial. His symptoms (acute pain, reduced mobility) and modestly elevated inflammatory markers (CRP a…	Answer: c Justification: In evaluating Mr. Thompson's clinical presentation, several significant factors suggest that hip aspiration as part of the initial workup for suspected periprosthetic joint infection (PJI) is the most appropriate next step. Given Mr. Thompson's history of total hip arthroplasty and the acute right hip pain accompanied by stiffness and difficulty ambulating, there is a hig…
3	2	The orthopedic surgeon asks whether low inflammatory markers exclude PJI in this case. What do you reply? a) Yes, CRP and ESR are below thresholds and rule out PJI b) No, inflammatory markers may be falsely low in late infections c) Yes, because synovial WBC count is also not definitive d) No, unless WBC is elevated, PJI cannot be ruled out ✅ Correct Answer: b. 📖 ICM 2018 PJI— Section 2.3, Questi…	CopyEdit Answer: b Expert clinical reasoning: Low or only modestly elevated inflammatory markers do not reliably exclude periprosthetic joint infection (PJI), especially in late hematogenous infections. Infections developing months to years after arthroplasty — often from bacteremia (e.g., following dental procedures) — can have a more indolent course with lower systemic inflammatory responses. H…	Answer: **b** Justification: Inflammatory markers like C-reactive protein and erythrocyte sedimentation rate are **helpful but not definitive** in ruling out periprosthetic joint infection, particularly in **late hematogenous** cases. The current values (CRP 22 mg/L, ESR 36 mm/hr) are only mildly elevated, which is not uncommon in chronic or late-presenting infections, especially in **older adult…	Answer: b) No, inflammatory markers may be falsely low in late infections Justification: This response reflects critical nuanced understanding of prosthetic joint infection (PJI) diagnostic criteria and limitations of inflammatory markers: Pathophysiological Considerations: 1. Inflammatory Marker Limitations - CRP and ESR have variable sensitivity in late/chronic PJIs - Older patients and those w…	CopyEdit Answer: b) Justification: In late hematogenous prosthetic joint infections (PJIs), CRP and ESR can indeed be falsely low, particularly in indolent infections or those caused by low-virulence organisms (e.g., coagulase-negative staphylococci, Cutibacterium species). Inflammatory markers are supportive but not definitive tools; a normal or mildly elevated CRP/ESR does not rule out infectio…	**Answer: [b]** **Justification:** The **2018 ICM PJI criteria** and **MSIS diagnostic guidelines** emphasize that **inflammatory markers (CRP/ESR) lack perfect sensitivity**, particularly in **late chronic or indolent infections** (e.g., hematogenous seeding with low-virulence organisms like *Cutibacterium acnes* or coagulase-negative staphylococci). In this case: - **CRP (22 mg/L) and ESR (36 m…	Answer: b) No, inflammatory markers may be falsely low in late infections Justification: While the synovial fluid analysis strongly suggests an infection with a high white blood cell count (18,000 cells/μL) and a high percentage of polymorphonuclear neutrophils (89%), the orthopedic surgeon's question about the utility of serum inflammatory markers warrants a nuanced response. It's crucial to emp…	LLM answer: CopyEdit Answer: b Justification: My response to the orthopedic surgeon would be that serum inflammatory markers like CRP and ESR, while useful components of the PJI workup, cannot definitively rule out infection when they are below standard diagnostic thresholds. Their sensitivity is imperfect, and PJI can certainly exist, and indeed be confirmed, even with normal or only mildly elev…	makefile CopyEdit Answer: b Justification: Low or modestly elevated serum inflammatory markers like CRP and ESR do not exclude prosthetic joint infection (PJI), particularly in late hematogenous infections. In Mr. Thompson’s case, despite a CRP of 22 mg/L and ESR of 36 mm/hr (only mildly elevated), the clinical presentation and synovial fluid analysis are highly suspicious for infection. Late PJI…	CopyEdit Answer: b) No, inflammatory markers may be falsely low in late infections Justification: In the context of late hematogenous PJI, systemic inflammatory markers like CRP and ESR can be unreliable. Chronic or late-onset infections often provoke a blunted systemic inflammatory response because the infection may be more localized, and the host immune system can partially contain it IDSA Guid…	Answer: **b) No, inflammatory markers may be falsely low in late infections** Justification: While CRP and ESR are useful diagnostic tools for PJI, their sensitivity decreases in the context of late hematogenous infections. These infections, occurring months to years after surgery, may present with subtle or atypical systemic signs, and inflammatory markers can be within normal ranges despite act…	Answer: b Justification: Low inflammatory markers, such as CRP and ESR, do not exclude periprosthetic joint infection (PJI) in Mr. Thompson's case. The literature indicates that these markers can have a high false-negative rate, particularly in chronic or low-virulence infections. For instance, the study by Kheir et al. demonstrated that CRP and ESR have sensitivities of 0.88 and 0.85, respective…	Answer: [b] Justification: The synovial fluid results (WBC 18,000 cells/μL, PMN 89%) meet the EBJIS/ICM minor criteria for PJI (typically >3,000 cells/μL with PMN >80% in chronic PJI)12, strongly suggesting infection despite normal serum CRP (22 mg/L) and ESR (36 mm/hr). Key considerations: 1. Low-virulence organisms: Coagulase-negative Staphylococcus or Cutibacterium often cause indolent PJI wit…	LLM answer: \Answer: b) No, inflammatory markers may be falsely low in late infections Justification: While CRP and ESR are valuable screening tools for prosthetic joint infection (PJI), their normal values do not exclude infection in this case. Key considerations: 1. Synovial fluid findings take precedence: Synovial WBC >1,700 cells/μL + PMN >80% meets MSIS criteria for PJI in late infections (>…	CopyEdit Answer: b) No, inflammatory markers may be falsely low in late infections Justification: In cases of late hematogenous PJI, CRP and ESR can be deceptively low and do not reliably exclude infection. Late PJIs (typically defined as those occurring >12 months post-implantation) often have a lower-grade systemic inflammatory response compared to early postoperative infections. This patient's…	Answer: b Justification: In considering whether low inflammatory markers, specifically C-reactive protein (CRP) and erythrocyte sedimentation rate (ESR), can exclude periprosthetic joint infection (PJI) in Mr. Thompson’s case, it is essential to understand the nuances associated with these laboratory markers, particularly in the context of joint infection. The presence of cloudy synovial fluid an…
[truncated: 13 more rows]

## Sheet: SA
Clinical case	Question Number	Question Text	Amboss GPT	ChatGPT 4o mini	Claude 3.7 Sonnet	Consensus GPT	DeepSeek	Gemini 2.0 Flash	Gemini 2.5 pro	GPT-4o	MedGPT	Microsoft copilot	OpenEvidence	Perplexity	Perplexity Pro	PubMed Buddy	Scite.ai Plus
[truncated: 31 more rows]

## Sheet: VO
Clinical case	Question Number	Question Text	Amboss GPT	ChatGPT 4o mini	Claude 3.7 Sonnet	Consensus GPT	DeepSeek	Gemini 2.0 Flash	Gemini 2.5 pro	GPT-4o	MedGPT	Microsoft copilot	OpenEvidence	Perplexity	Perplexity Pro	PubMed Buddy	Scite.ai Plus
[truncated: 20 more rows]
