# Supplementary material for: Battle of the Bots: Solving Clinical Cases in Osteoarticular Infections With Large Language Models
Source: Mayo Clin Proc Digit Health. 2025 May 23;3(3):100230. doi: 10.1016/j.mcpdig.2025.100230 (PMC12205795; doi:10.1016/j.mcpdig.2025.100230)
Supplement: Supplemental Appendix 6 [file mmc7.xlsx]

## Sheet: DFI
	Reviewer 1
	AI/LLM name	Diabetes foot infection (DFI)																																								Answer
		Clinical case 1										Clinical case 2										Clinical case 3										Clinical case 4
		Q1		Q2		Q3		Q4		Q5		Q1		Q2		Q3		Q4		Q5		Q1		Q2		Q3		Q4		Q5		Q1		Q2		Q3		Q4		Q5
		Accuracy	Completeness	Accuracy	Completeness	Accuracy	Completeness	Accuracy	Completeness	Accuracy	Completeness	Accuracy	Completeness	Accuracy	Completeness	Accuracy	Completeness	Accuracy	Completeness	Accuracy	Completeness	Accuracy	Completeness	Accuracy	Completeness	Accuracy	Completeness	Accuracy	Completeness	Accuracy	Completeness	Accuracy	Completeness	Accuracy	Completeness	Accuracy	Completeness	Accuracy	Completeness	Accuracy	Completeness
	Gemini 2.5 Pro	6	3	6	3	5	3	6	3	6	3	6	3	6	3	6	3	6	3	6	3	6	3	6	3	5	2	6	3	6	3	6	3	6	3	6	3	6	3	6	3
	GPT-4o	6	3	6	3	6	3	6	3	5	2	6	3	6	3	6	3	6	3	6	3	6	3	6	3	6	3	6	3	6	3	6	3	6	3	6	3	6	3	6	3
	Microsoft copilot	6	3	6	3	6	3	6	3	6	3	6	3	6	3	6	3	6	3	6	3	6	3	6	3	6	3	6	3	6	3	6	3	6	3	6	3	6	3	6	3
	OpenEvidence	6	3	6	3	6	3	6	3	6	3	5	2	6	3	6	3	6	3	6	3	6	3	6	3	6	3	6	3	6	3	6	3	6	3	6	3	6	3	6	3
	Reviewer 2
	AI/LLM name	Diabetes foot infection (DFI)																																								Answer
		Clinical case 1										Clinical case 2										Clinical case 3										Clinical case 4
		Q1		Q2		Q3		Q4		Q5		Q1		Q2		Q3		Q4		Q5		Q1		Q2		Q3		Q4		Q5		Q1		Q2		Q3		Q4		Q5
		Accuracy	Completeness	Accuracy	Completeness	Accuracy	Completeness	Accuracy	Completeness	Accuracy	Completeness	Accuracy	Completeness	Accuracy	Completeness	Accuracy	Completeness	Accuracy	Completeness	Accuracy	Completeness	Accuracy	Completeness	Accuracy	Completeness	Accuracy	Completeness	Accuracy	Completeness	Accuracy	Completeness	Accuracy	Completeness	Accuracy	Completeness	Accuracy	Completeness	Accuracy	Completeness	Accuracy	Completeness
	Gemini 2.5 Pro	6	3	6	3	6	3	6	3	6	3	6	3	6	3	6	3	6	3	6	3	6	3	6	3	5	2	6	3	6	3	6	3	6	3	6	3	6	3	6	3
	GPT-4o	6	3	6	3	6	3	6	3	6	2	6	3	6	3	6	3	6	3	6	3	6	3	6	3	6	3	6	3	6	3	6	3	6	3	6	3	6	3	6	3
	Microsoft copilot	6	3	6	3	6	3	6	3	6	3	6	3	6	3	6	3	6	3	6	3	6	3	6	3	6	3	6	3	6	3	6	3	6	3	6	3	6	3	6	3
	OpenEvidence	6	3	6	3	6	3	6	3	6	3	6	3	6	3	6	3	6	3	6	3	6	3	6	3	6	3	6	3	6	3	6	3	6	3	6	3	6	3	6	3
	Final decision
	AI/LLM name	Diabetes foot infection (DFI)																																								Answer
		Clinical case 1										Clinical case 2										Clinical case 3										Clinical case 4
		Q1		Q2		Q3		Q4		Q5		Q1		Q2		Q3		Q4		Q5		Q1		Q2		Q3		Q4		Q5		Q1		Q2		Q3		Q4		Q5
		Accuracy	Completeness	Accuracy	Completeness	Accuracy	Completeness	Accuracy	Completeness	Accuracy	Completeness	Accuracy	Completeness	Accuracy	Completeness	Accuracy	Completeness	Accuracy	Completeness	Accuracy	Completeness	Accuracy	Completeness	Accuracy	Completeness	Accuracy	Completeness	Accuracy	Completeness	Accuracy	Completeness	Accuracy	Completeness	Accuracy	Completeness	Accuracy	Completeness	Accuracy	Completeness	Accuracy	Completeness
	Gemini 2.5 Pro	6	3	6	3	5	3	6	3	6	3	6	3	6	3	6	3	6	3	6	3	6	3	6	3	5	2	6	3	6	3	6	3	6	3	6	3	6	3	6	3
	GPT-4o	6	3	6	3	6	3	6	3	5	2	6	3	6	3	6	3	6	3	6	3	6	3	6	3	6	3	6	3	6	3	6	3	6	3	6	3	6	3	6	3
	Microsoft copilot	6	3	6	3	6	3	6	3	6	3	6	3	6	3	6	3	6	3	6	3	6	3	6	3	6	3	6	3	6	3	6	3	6	3	6	3	6	3	6	3
	OpenEvidence	6	3	6	3	6	3	6	3	6	3	5	2	6	3	6	3	6	3	6	3	6	3	6	3	6	3	6	3	6	3	6	3	6	3	6	3	6	3	6	3

## Sheet: FRI
	Reviewer 1
	AI/LLM name	Fracture-related infection (FRI)
		Clinical case 1										Clinical case 2										Clinical case 3										Clinical case 4										Clinical case 5
		Q1		Q2		Q3		Q4		Q5		Q1		Q2		Q3		Q4		Q5		Q1		Q2		Q3		Q4		Q5		Q1		Q2		Q3		Q4		Q5		Q1		Q2		Q3		Q4
		Accuracy	Completeness	Accuracy	Completeness	Accuracy	Completeness	Accuracy	Completeness	Accuracy	Completeness	Accuracy	Completeness	Accuracy	Completeness	Accuracy	Completeness	Accuracy	Completeness	Accuracy	Completeness	Accuracy	Completeness	Accuracy	Completeness	Accuracy	Completeness	Accuracy	Completeness	Accuracy	Completeness	Accuracy	Completeness	Accuracy	Completeness	Accuracy	Completeness	Accuracy	Completeness	Accuracy	Completeness	Accuracy	Completeness	Accuracy	Completeness	Accuracy	Completeness	Accuracy	Completeness
	Gemini 2.5 Pro	6	3	1		6	3	6	3	6	3	6	3	6	3	6	3	6	3	6	3	6	3	6	3	6	3	6	3	6	3	1		4	2	6	3	6	3	6	3	4	2	6	3	6	3	6	3
	GPT-4o	2	2	6	3	6	3	6	3	6	3	6	3	6	3	6	3	6	3	6	3	1		6	3	6	3	6	3	6	3	6	3	6	3	6	3	6	3	6	3	4	2	6	3	6	3	6	3
	Microsoft copilot	2	2	6	3	6	3	6	3	6	3	6	3	6	3	6	3	6	3	6	3	1		6	3	6	3	6	3	6	3	6	3	6	3	6	3	6	3	6	3	6	3	6	3	6	3	6	3
	OpenEvidence	5	2	6	3	6	3	6	3	6	3	6	3	6	3	6	3	6	3	6	3	5	3	6	3	6	3	6	3	6	3	1		4	2	6	3	6	3	6	3	6	3	6	3	6	3	6	3
	Reviewer 2
	AI/LLM name	Fracture-related infection (FRI)
		Clinical case 1										Clinical case 2										Clinical case 3										Clinical case 4										Clinical case 5
		Q1		Q2		Q3		Q4		Q5		Q1		Q2		Q3		Q4		Q5		Q1		Q2		Q3		Q4		Q5		Q1		Q2		Q3		Q4		Q5		Q1		Q2		Q3		Q4
		Accuracy	Completeness	Accuracy	Completeness	Accuracy	Completeness	Accuracy	Completeness	Accuracy	Completeness	Accuracy	Completeness	Accuracy	Completeness	Accuracy	Completeness	Accuracy	Completeness	Accuracy	Completeness	Accuracy	Completeness	Accuracy	Completeness	Accuracy	Completeness	Accuracy	Completeness	Accuracy	Completeness	Accuracy	Completeness	Accuracy	Completeness	Accuracy	Completeness	Accuracy	Completeness	Accuracy	Completeness	Accuracy	Completeness	Accuracy	Completeness	Accuracy	Completeness	Accuracy	Completeness
	Gemini 2.5 Pro	6	3	4	2	6	3	6	3	6	3	6	3	6	3	6	3	6	3	6	3	6	3	6	3	6	3	6	3	6	3	5	3	6	3	6	3	6	3	6	3	4	2	6	3	6	3	6	3
	GPT-4o	4	2	6	3	6	3	6	3	6	3	6	3	6	3	6	3	6	3	6	3	5	2	6	3	6	3	6	3	6	3	5	3	6	3	6	3	6	3	6	3	5	2	6	3	6	3	6	3
	Microsoft copilot	4	2	6	3	6	3	6	3	6	3	6	3	6	3	6	3	6	3	6	3	5	2	6	3	6	3	6	3	6	3	6	3	6	3	6	3	6	3	6	3	6	3	6	3	6	3	6	3
	OpenEvidence	6	3	6	3	6	3	6	3	6	3	6	3	6	3	6	3	6	3	6	3	5	3	6	3	6	3	6	3	6	3	5	3	6	3	6	3	6	3	6	3	6	3	6	3	6	3	6	3
	Final decision
	AI/LLM name	Fracture-related infection (FRI)
		Clinical case 1										Clinical case 2										Clinical case 3										Clinical case 4										Clinical case 5
		Q1		Q2		Q3		Q4		Q5		Q1		Q2		Q3		Q4		Q5		Q1		Q2		Q3		Q4		Q5		Q1		Q2		Q3		Q4		Q5		Q1		Q2		Q3		Q4
		Accuracy	Completeness	Accuracy	Completeness	Accuracy	Completeness	Accuracy	Completeness	Accuracy	Completeness	Accuracy	Completeness	Accuracy	Completeness	Accuracy	Completeness	Accuracy	Completeness	Accuracy	Completeness	Accuracy	Completeness	Accuracy	Completeness	Accuracy	Completeness	Accuracy	Completeness	Accuracy	Completeness	Accuracy	Completeness	Accuracy	Completeness	Accuracy	Completeness	Accuracy	Completeness	Accuracy	Completeness	Accuracy	Completeness	Accuracy	Completeness	Accuracy	Completeness	Accuracy	Completeness
	Gemini 2.5 Pro	6	3	1	2	6	3	6	3	6	3	6	3	6	3	6	3	6	3	6	3	6	3	6	3	6	3	6	3	6	3	2	2	4	2	6	3	6	3	6	3	4	2	6	3	6	3	6	3
	GPT-4o	2	2	6	3	6	3	6	3	6	3	6	3	6	3	6	3	6	3	6	3	4	2	6	3	6	3	6	3	6	3	6	3	6	3	6	3	6	3	6	3	4	2	6	3	6	3	6	3
	Microsoft copilot	2	2	6	3	6	3	6	3	6	3	6	3	6	3	6	3	6	3	6	3	4	2	6	3	6	3	6	3	6	3	6	3	6	3	6	3	6	3	6	3	6	3	6	3	6	3	6	3
	OpenEvidence	6	3	6	3	6	3	6	3	6	3	6	3	6	3	6	3	6	3	6	3	4	2	6	3	6	3	6	3	6	3	2	2	4	2	6	3	6	3	6	3	6	3	6	3	6	3	6	3
[truncated: 10 more columns]

## Sheet: PJI
	Reviewer 1
	AI/LLM name	Prostethic joint infection (PJI)
		Clinical case 1												Clinical case 2										Clinical case 3										Clinical case 4										Clinical case 5
		Q1		Q2		Q3		Q4		Q5		Q6		Q1		Q2		Q3		Q4		Q5		Q1		Q2		Q3		Q4		Q5		Q1		Q2		Q3		Q4		Q5		Q1		Q2		Q3
		Accuracy	Completeness	Accuracy	Completeness	Accuracy	Completeness	Accuracy	Completeness	Accuracy	Completeness	Accuracy	Completeness	Accuracy	Completeness	Accuracy	Completeness	Accuracy	Completeness	Accuracy	Completeness	Accuracy	Completeness	Accuracy	Completeness	Accuracy	Completeness	Accuracy	Completeness	Accuracy	Completeness	Accuracy	Completeness	Accuracy	Completeness	Accuracy	Completeness	Accuracy	Completeness	Accuracy	Completeness	Accuracy	Completeness	Accuracy	Completeness	Accuracy	Completeness	Accuracy	Completeness
	Gemini 2.5 Pro	6	3	1		6	3	5	2	6	3	6	3	1		5	2	6	3	6	3	6	3	6	3	5	2	6	3	6	3	6	3	6	3	6	3	6	3	6	3	6	3	6	3	5	2	6	3
	GPT-4o	6	3	6	3	6	3	5	2	4	1	6	3	1		5	2	6	3	6	3	6	3	6	3	6	3	6	3	3	1	6	3	6	3	6	3	6	3	6	3	1		6	3	5	2	6	3
	Microsoft copilot	6	3	6	3	6	3	5	2	6	3	6	3	1		5	2	6	3	6	3	6	3	6	3	6	3	6	3	6	3	6	3	6	3	6	3	6	3	6	3	6	3	6	3	5	2	6	3
	OpenEvidence	6	3	6	3	6	3	5	2	6	3	1		1		5	2	6	3	6	3	6	3	6	3	6	3	6	3	4	1	6	3	6	3	6	3	6	3	6	3	6	3	6	3	6	3	6	3
	Reviewer 2
	AI/LLM name	Prostethic joint infection (PJI)
		Clinical case 1												Clinical case 2										Clinical case 3										Clinical case 4										Clinical case 5
		Q1		Q2		Q3		Q4		Q5		Q6		Q1		Q2		Q3		Q4		Q5		Q1		Q2		Q3		Q4		Q5		Q1		Q2		Q3		Q4		Q5		Q1		Q2		Q3
		Accuracy	Completeness	Accuracy	Completeness	Accuracy	Completeness	Accuracy	Completeness	Accuracy	Completeness	Accuracy	Completeness	Accuracy	Completeness	Accuracy	Completeness	Accuracy	Completeness	Accuracy	Completeness	Accuracy	Completeness	Accuracy	Completeness	Accuracy	Completeness	Accuracy	Completeness	Accuracy	Completeness	Accuracy	Completeness	Accuracy	Completeness	Accuracy	Completeness	Accuracy	Completeness	Accuracy	Completeness	Accuracy	Completeness	Accuracy	Completeness	Accuracy	Completeness	Accuracy	Completeness
	Gemini 2.5 Pro	6	3	6	3	6	3	6	3	6	3	6	3	5	2	6	3	6	3	6	3	6	3	6	3	6	3	6	3	6	3	6	3	6	3	6	3	6	3	6	3	6	3	6	3	6	3	6	3
	GPT-4o	6	3	6	3	6	3	6	3	5	2	6	3	5	2	6	3	6	3	6	3	6	3	6	3	6	3	6	3	5	2	6	3	6	3	6	3	6	3	6	3	5	2	6	3	6	3	6	3
	Microsoft copilot	6	3	6	3	6	3	6	3	6	3	6	3	5	2	6	3	6	3	6	3	6	3	6	3	6	3	6	3	6	3	6	3	6	3	6	3	6	3	6	3	6	3	6	3	6	3	6	3
	OpenEvidence	6	3	6	3	6	3	6	3	6	3	5	3	5	2	6	3	6	3	6	3	6	3	6	3	6	3	6	3	5	2	6	3	6	3	6	3	6	3	6	3	6	3	6	3	6	3	6	3
	Final decision
	AI/LLM name	Prostethic joint infection (PJI)
		Clinical case 1												Clinical case 2										Clinical case 3										Clinical case 4										Clinical case 5
		Q1		Q2		Q3		Q4		Q5		Q6		Q1		Q2		Q3		Q4		Q5		Q1		Q2		Q3		Q4		Q5		Q1		Q2		Q3		Q4		Q5		Q1		Q2		Q3
		Accuracy	Completeness	Accuracy	Completeness	Accuracy	Completeness	Accuracy	Completeness	Accuracy	Completeness	Accuracy	Completeness	Accuracy	Completeness	Accuracy	Completeness	Accuracy	Completeness	Accuracy	Completeness	Accuracy	Completeness	Accuracy	Completeness	Accuracy	Completeness	Accuracy	Completeness	Accuracy	Completeness	Accuracy	Completeness	Accuracy	Completeness	Accuracy	Completeness	Accuracy	Completeness	Accuracy	Completeness	Accuracy	Completeness	Accuracy	Completeness	Accuracy	Completeness	Accuracy	Completeness
	Gemini 2.5 Pro	6	3	6	3	6	3	5	2	6	3	6	3	2	2	5	2	6	3	6	3	6	3	6	3	5	2	6	3	6	3	6	3	6	3	6	3	6	3	6	3	6	3	6	3	5	2	6	3
	GPT-4o	6	3	6	3	6	3	5	2	4	1	6	3	2	2	5	2	6	3	6	3	6	3	6	3	6	3	6	3	4	2	6	3	6	3	6	3	6	3	6	3	4	2	6	3	5	2	6	3
	Microsoft copilot	6	3	6	3	6	3	5	2	6	3	6	3	2	2	5	2	6	3	6	3	6	3	6	3	6	3	6	3	6	3	6	3	6	3	6	3	6	3	6	3	6	3	6	3	5	2	6	3
	OpenEvidence	6	3	6	3	6	3	5	2	6	3	4	2	2	2	5	2	6	3	6	3	6	3	6	3	6	3	6	3	4	1	6	3	6	3	6	3	6	3	6	3	6	3	6	3	6	3	6	3
[truncated: 4 more columns]

## Sheet: SA
	Reviewer 1
	AI/LLM name	Septic arthritis (SA)
		Clinical case 1										Clinical case 2										Clinical case 3										Clinical case 4										Clinical case 5
		Q1		Q2		Q3		Q4		Q5		Q1		Q2		Q3		Q4		Q5		Q1		Q2		Q3		Q4		Q5		Q1		Q2		Q3		Q4		Q5		Q1		Q2		Q3		Q4
		Accuracy	Completeness	Accuracy	Completeness	Accuracy	Completeness	Accuracy	Completeness	Accuracy	Completeness	Accuracy	Completeness	Accuracy	Completeness	Accuracy	Completeness	Accuracy	Completeness	Accuracy	Completeness	Accuracy	Completeness	Accuracy	Completeness	Accuracy	Completeness	Accuracy	Completeness	Accuracy	Completeness	Accuracy	Completeness	Accuracy	Completeness	Accuracy	Completeness	Accuracy	Completeness	Accuracy	Completeness	Accuracy	Completeness	Accuracy	Completeness	Accuracy	Completeness	Accuracy	Completeness
	Gemini 2.5 Pro	1		6	3	6	3	6	3	6	3	6	3	6	3	6	3	6	3	6	3	6	3	6	3	6	3	6	3	6	3	6	3	6	3	6	3	6	3	6	3	6	3	6	3	6	3	6	3
	GPT-4o	6	3	6	3	6	3	6	3	6	3	6	3	6	3	6	3	6	3	6	3	6	3	6	3	6	3	6	3	6	3	6	3	6	3	6	3	6	3	6	3	6	3	6	3	6	3	6	3
	Microsoft copilot	6	3	2	1	6	3	6	3	6	3	6	3	6	3	6	3	6	3	6	3	6	3	6	3	6	3	6	3	6	3	6	3	6	3	6	3	6	3	6	3	6	3	6	3	6	3	6	3
	OpenEvidence	6	3	6	3	6	3	6	3	6	3	6	3	6	3	6	3	6	3	6	3	6	3	6	3	6	3	6	3	6	3	6	3	6	3	6	3	6	3	6	3	6	3	6	3	6	3	6	3
	Reviewer 2
	AI/LLM name	Septic arthritis (SA)
		Clinical case 1										Clinical case 2										Clinical case 3										Clinical case 4										Clinical case 5
		Q1		Q2		Q3		Q4		Q5		Q1		Q2		Q3		Q4		Q5		Q1		Q2		Q3		Q4		Q5		Q1		Q2		Q3		Q4		Q5		Q1		Q2		Q3		Q4
		Accuracy	Completeness	Accuracy	Completeness	Accuracy	Completeness	Accuracy	Completeness	Accuracy	Completeness	Accuracy	Completeness	Accuracy	Completeness	Accuracy	Completeness	Accuracy	Completeness	Accuracy	Completeness	Accuracy	Completeness	Accuracy	Completeness	Accuracy	Completeness	Accuracy	Completeness	Accuracy	Completeness	Accuracy	Completeness	Accuracy	Completeness	Accuracy	Completeness	Accuracy	Completeness	Accuracy	Completeness	Accuracy	Completeness	Accuracy	Completeness	Accuracy	Completeness	Accuracy	Completeness
	Gemini 2.5 Pro	5	2	6	3	6	3	6	3	6	3	6	3	6	3	6	3	6	3	6	3	6	3	6	3	6	3	6	3	6	3	6	3	6	3	6	3	6	3	6	3	6	3	6	3	6	3	6	3
	GPT-4o	6	3	6	3	6	3	6	3	6	3	6	3	6	3	6	3	6	3	6	3	6	3	6	3	6	3	6	3	6	3	6	3	6	3	6	3	6	3	6	3	6	3	6	3	6	3	6	3
	Microsoft copilot	6	3	6	3	6	3	6	3	6	3	6	3	6	3	6	3	6	3	6	3	6	3	6	3	6	3	6	3	6	3	6	3	6	3	6	3	6	3	6	3	6	3	6	3	6	3	6	3
	OpenEvidence	6	3	6	3	6	3	6	3	6	3	6	3	6	3	6	3	6	3	6	3	6	3	6	3	6	3	6	3	6	3	6	3	6	3	6	3	6	3	6	3	6	3	6	3	6	3	6	3
	Final decision
	AI/LLM name	Septic arthritis (SA)
		Clinical case 1										Clinical case 2										Clinical case 3										Clinical case 4										Clinical case 5
		Q1		Q2		Q3		Q4		Q5		Q1		Q2		Q3		Q4		Q5		Q1		Q2		Q3		Q4		Q5		Q1		Q2		Q3		Q4		Q5		Q1		Q2		Q3		Q4
		Accuracy	Completeness	Accuracy	Completeness	Accuracy	Completeness	Accuracy	Completeness	Accuracy	Completeness	Accuracy	Completeness	Accuracy	Completeness	Accuracy	Completeness	Accuracy	Completeness	Accuracy	Completeness	Accuracy	Completeness	Accuracy	Completeness	Accuracy	Completeness	Accuracy	Completeness	Accuracy	Completeness	Accuracy	Completeness	Accuracy	Completeness	Accuracy	Completeness	Accuracy	Completeness	Accuracy	Completeness	Accuracy	Completeness	Accuracy	Completeness	Accuracy	Completeness	Accuracy	Completeness
	Gemini 2.5 Pro	1	1	6	3	6	3	6	3	6	3	6	3	6	3	6	3	6	3	6	3	6	3	6	3	6	3	6	3	6	3	6	3	6	3	6	3	6	3	6	3	6	3	6	3	6	3	6	3
	GPT-4o	6	3	6	3	6	3	6	3	6	3	6	3	6	3	6	3	6	3	6	3	6	3	6	3	6	3	6	3	6	3	6	3	6	3	6	3	6	3	6	3	6	3	6	3	6	3	6	3
	Microsoft copilot	6	3	2	1	6	3	6	3	6	3	6	3	6	3	6	3	6	3	6	3	6	3	6	3	6	3	6	3	6	3	6	3	6	3	6	3	6	3	6	3	6	3	6	3	6	3	6	3
	OpenEvidence	6	3	6	3	6	3	6	3	6	3	6	3	6	3	6	3	6	3	6	3	6	3	6	3	6	3	6	3	6	3	6	3	6	3	6	3	6	3	6	3	6	3	6	3	6	3	6	3
[truncated: 14 more columns]

## Sheet: VO
	Reviewer 1
	AI/LLM name	Vertebral osteomyelitis (VO)																																								Answer
		Clinical case 1										Clinical case 2										Clinical case 3										Clinical case 4
		Q1		Q2		Q3		Q4		Q5		Q1		Q2		Q3		Q4		Q5		Q1		Q2		Q3		Q4		Q5		Q1		Q2		Q3		Q4		Q5
		Accuracy	Completeness	Accuracy	Completeness	Accuracy	Completeness	Accuracy	Completeness	Accuracy	Completeness	Accuracy	Completeness	Accuracy	Completeness	Accuracy	Completeness	Accuracy	Completeness	Accuracy	Completeness	Accuracy	Completeness	Accuracy	Completeness	Accuracy	Completeness	Accuracy	Completeness	Accuracy	Completeness	Accuracy	Completeness	Accuracy	Completeness	Accuracy	Completeness	Accuracy	Completeness	Accuracy	Completeness
	Gemini 2.5 Pro	4	2	6	3	6	3	6	3	6	3	6	3	6	3	6	3	2	1	6	3	6	3	5	2	6	3	6	3	6	3	6	3	6	3	3	1	6	3	6	3
	GPT-4o	5	2	6	3	6	3	6	3	6	3	6	3	6	3	6	3	6	3	6	3	6	3	5	2	6	3	6	3	6	3	6	3	6	3	3	1	6	3	6	3
	Microsoft copilot	4	2	6	3	6	3	6	3	6	3	6	3	6	3	6	3	6	3	6	3	6	3	5	2	1		6	3	6	3	6	3	6	3	3	1	6	3	6	3
	OpenEvidence	5	2	6	3	6	3	6	3	6	3	6	3	6	3	6	3	6	3	6	3	6	3	5	2	1		6	3	6	3	6	3	6	3	6	3	6	3	6	3
	Reviewer 2
	AI/LLM name	Vertebral osteomyelitis (VO)																																								Answer
		Clinical case 1										Clinical case 2										Clinical case 3										Clinical case 4
		Q1		Q2		Q3		Q4		Q5		Q1		Q2		Q3		Q4		Q5		Q1		Q2		Q3		Q4		Q5		Q1		Q2		Q3		Q4		Q5
		Accuracy	Completeness	Accuracy	Completeness	Accuracy	Completeness	Accuracy	Completeness	Accuracy	Completeness	Accuracy	Completeness	Accuracy	Completeness	Accuracy	Completeness	Accuracy	Completeness	Accuracy	Completeness	Accuracy	Completeness	Accuracy	Completeness	Accuracy	Completeness	Accuracy	Completeness	Accuracy	Completeness	Accuracy	Completeness	Accuracy	Completeness	Accuracy	Completeness	Accuracy	Completeness	Accuracy	Completeness
	Gemini 2.5 Pro	5	3	6	3	6	3	6	3	6	3	6	3	6	3	6	3	4	1	6	3	6	3	6	3	6	3	6	3	6	3	6	3	6	3	5	2	6	3	6	3
	GPT-4o	5	3	6	3	6	3	6	3	6	3	6	3	6	3	6	3	6	3	6	3	6	3	6	3	6	3	6	3	6	3	6	3	6	3	5	2	6	3	6	3
	Microsoft copilot	5	3	6	3	6	3	6	3	6	3	6	3	6	3	6	3	6	3	6	3	6	3	6	3	3	2	6	3	6	3	6	3	6	3	5	2	6	3	6	3
	OpenEvidence	5	3	6	3	6	3	6	3	6	3	6	3	6	3	6	3	6	3	6	3	6	3	6	3	5	3	6	3	6	3	6	3	6	3	6	3	6	3	6	3
	Final decision
	AI/LLM name	Vertebral osteomyelitis (VO)																																								Answer
		Clinical case 1										Clinical case 2										Clinical case 3										Clinical case 4
		Q1		Q2		Q3		Q4		Q5		Q1		Q2		Q3		Q4		Q5		Q1		Q2		Q3		Q4		Q5		Q1		Q2		Q3		Q4		Q5
		Accuracy	Completeness	Accuracy	Completeness	Accuracy	Completeness	Accuracy	Completeness	Accuracy	Completeness	Accuracy	Completeness	Accuracy	Completeness	Accuracy	Completeness	Accuracy	Completeness	Accuracy	Completeness	Accuracy	Completeness	Accuracy	Completeness	Accuracy	Completeness	Accuracy	Completeness	Accuracy	Completeness	Accuracy	Completeness	Accuracy	Completeness	Accuracy	Completeness	Accuracy	Completeness	Accuracy	Completeness
	Gemini 2.5 Pro	5	3	6	3	6	3	6	3	6	3	6	3	6	3	6	3	2	1	6	3	6	3	6	3	6	3	6	3	6	3	6	3	6	3	3	2	6	3	6	3
	GPT-4o	5	3	6	3	6	3	6	3	6	3	6	3	6	3	6	3	6	3	6	3	6	3	6	3	6	3	6	3	6	3	6	3	6	3	3	2	6	3	6	3
	Microsoft copilot	5	3	6	3	6	3	6	3	6	3	6	3	6	3	6	3	6	3	6	3	6	3	6	3	3	2	6	3	6	3	6	3	6	3	3	2	6	3	6	3
	OpenEvidence	5	3	6	3	6	3	6	3	6	3	6	3	6	3	6	3	6	3	6	3	6	3	6	3	5	3	6	3	6	3	6	3	6	3	6	3	6	3	6	3

## Sheet: Total
	Final decision
	AI/LLM name	Diabetes foot infection (DFI)																																								Fracture-related infection (FRI)
		Clinical case 1										Clinical case 2										Clinical case 3										Clinical case 4										Clinical case 1
		Q1		Q2		Q3		Q4		Q5		Q1		Q2		Q3		Q4		Q5		Q1		Q2		Q3		Q4		Q5		Q1		Q2		Q3		Q4		Q5		Q1		Q2		Q3		Q4
		Accuracy	Completeness	Accuracy	Completeness	Accuracy	Completeness	Accuracy	Completeness	Accuracy	Completeness	Accuracy	Completeness	Accuracy	Completeness	Accuracy	Completeness	Accuracy	Completeness	Accuracy	Completeness	Accuracy	Completeness	Accuracy	Completeness	Accuracy	Completeness	Accuracy	Completeness	Accuracy	Completeness	Accuracy	Completeness	Accuracy	Completeness	Accuracy	Completeness	Accuracy	Completeness	Accuracy	Completeness	Accuracy	Completeness	Accuracy	Completeness	Accuracy	Completeness	Accuracy	Completeness
	Gemini 2.5 Pro	6	3	6	3	5	3	6	3	6	3	6	3	6	3	6	3	6	3	6	3	6	3	6	3	5	2	6	3	6	3	6	3	6	3	6	3	6	3	6	3	6	3	1	2	6	3	6	3
	GPT-4o	6	3	6	3	6	3	6	3	5	2	6	3	6	3	6	3	6	3	6	3	6	3	6	3	6	3	6	3	6	3	6	3	6	3	6	3	6	3	6	3	2	2	6	3	6	3	6	3
	Microsoft copilot	6	3	6	3	6	3	6	3	6	3	6	3	6	3	6	3	6	3	6	3	6	3	6	3	6	3	6	3	6	3	6	3	6	3	6	3	6	3	6	3	2	2	6	3	6	3	6	3
	OpenEvidence	6	3	6	3	6	3	6	3	6	3	5	2	6	3	6	3	6	3	6	3	6	3	6	3	6	3	6	3	6	3	6	3	6	3	6	3	6	3	6	3	6	3	6	3	6	3	6	3
[truncated: 204 more columns]

## Sheet: Legend
		Accuracy Scoring (6-point Likert Scale)
	Score	Description
	6	Completely correct: Fully concordant with guidelines, no factual or clinical errors. Safe and appropriate.
	5	Nearly all correct: Minor omissions or vague phrasing, but overall accurate and safe.
	4	More correct than incorrect: Some factual issues, but directionally appropriate and not clinically dangerous.
	3	Mixed: Equal parts correct and incorrect; ambiguous or misleading. Clinical safety unclear.
	2	More incorrect than correct: Substantial inaccuracies, partially misleading, not aligned with clinical standards.
	1	Completely incorrect: Factually wrong, clinically unsafe, or guideline-discordant.
		Completeness Scoring (3-point Likert Scale)
	Score	Description
	3	Comprehensive: All key components of the clinical question are addressed with contextual or nuanced details.
	2	Adequate: All major aspects are covered, though the answer may lack depth or precision.
	1	Incomplete: Key components of the question are omitted or insufficiently addressed.
		Scoring Procedure
		• Each expert independently reviews the LLM-generated answer and assigns an accuracy and completeness score.
		• Discrepancies >1 point will be discussed jointly to reach consensus.
		• Interrater reliability will be calculated using Cohen’s Kappa (for categorical agreement) or ICC (for ordinal agreement), as appropriate.
